# Supplementary material for: An assessment of temporal, spatial and taxonomic trends in harmful algal toxin exposure in stranded marine mammals from the U.S. New England coast
Source: PLoS One. 2021 Jan 6;16(1):e0243570. doi: 10.1371/journal.pone.0243570 (PMC7787384; doi:10.1371/journal.pone.0243570)
Supplement: S1 Table — (XLSX) [file pone.0243570.s001.xlsx]

## Sheet: Sheet1
Common Name	Species	animal ID/ sample ID	Toxin	concentration (ng/g)	Sample type	Method	State	Lat	Long	Date
North Atlantic right whale	Eubalaena glacialis	MH-76-056-Eg	DA	<dl	Liver	LCMS	MA	41.9282	-70.0279	1976-04-16
North Atlantic right whale	Eubalaena glacialis	MH-76-056-Eg	STX	<dl	Liver	RBA	MA	41.9282	-70.0279	1976-04-16
Northern minke whale	Balaenoptera acutorostrata	MH-81-050-Ba	DA	<dl	Kidney	LCMS	ME	43.5109	-70.376	1981-03-20
Northern minke whale	Balaenoptera acutorostrata	MH-81-050-Ba	DA	<dl	Liver	LCMS	ME	43.5109	-70.376	1981-03-20
Northern minke whale	Balaenoptera acutorostrata	MH-81-050-Ba	STX	<dl	Kidney	RBA	ME	43.5109	-70.376	1981-03-20
Northern minke whale	Balaenoptera acutorostrata	MH-81-050-Ba	STX	<dl	Liver	RBA	ME	43.5109	-70.376	1981-03-20
Humpback whale	Megaptera novaeangliae	MH-96-479-Mn	DA	<dl	Liver	LCMS	MA	42.0283	-70.1972	1996-04-18
Humpback whale	Megaptera novaeangliae	MH-96-479-Mn	STX	<dl	Liver	RBA	MA	42.0283	-70.1972	1996-04-18
Northern minke whale	Balaenoptera acutorostrata	MH-96-529-Ba	DA	<dl	Kidney	LCMS	MA	42.056	-70.1767	1996-08-07
Northern minke whale	Balaenoptera acutorostrata	MH-96-529-Ba	STX	<dl	Kidney	RBA	MA	42.056	-70.1767	1996-08-07
Fin whale	Balaenoptera physalus	MH-97-531-Bp	DA	<dl	Kidney	LCMS	MA	41.8667	-70.0167	1997-08-04
Fin whale	Balaenoptera physalus	MH-97-531-Bp	DA	<dl	Liver	LCMS	MA	41.8667	-70.0167	1997-08-04
Fin whale	Balaenoptera physalus	MH-97-531-Bp	STX	<dl	Kidney	RBA	MA	41.8667	-70.0167	1997-08-04
Fin whale	Balaenoptera physalus	MH-97-531-Bp	STX	<dl	Liver	RBA	MA	41.8667	-70.0167	1997-08-04
Sperm whale	Physeter macrocephalus	MH-97-631-Pm	DA	<dl	Liver	LCMS	MA	41.2567	-69.9642	1997-12-31
Sperm whale	Physeter macrocephalus	MH-97-631-Pm	STX	<dl	Liver	RBA	MA	41.2567	-69.9642	1997-12-31
Humpback whale	Megaptera novaeangliae	CCSN02-259	DA	<dl	Feces	LCMS	MA	41.6303	-69.9578	2002-10-18
Harp seal	Pagophilus groenlandicus	MARC-03-013-Pg	DA	<dl	Gastric	LCMS	MA	42.6199	-70.6312	2003-03-20
Harp seal	Pagophilus groenlandicus	MARC-03-013-Pg	STX	<dl	Gastric	RBA	MA	42.6199	-70.6312	2003-03-20
Humpback whale	Megaptera novaeangliae	CCSN03-142Mn	DA	trace	Feces	ELISA	Offshore/bycatch	41.5717	-66.8617	2003-07-28
Humpback whale	Megaptera novaeangliae	CCSN03-142Mn	DA	trace	Gastric	ELISA	Offshore/bycatch	41.5717	-66.8617	2003-07-28
Humpback whale	Megaptera novaeangliae	CCSN03-142Mn	DA	trace	Urine	ELISA	Offshore/bycatch	41.5717	-66.8617	2003-07-28
Humpback whale	Megaptera novaeangliae	CCSN03-142Mn	STX	<dl	Feces	ELISA	Offshore/bycatch	41.5717	-66.8617	2003-07-28
Humpback whale	Megaptera novaeangliae	CCSN03-142Mn	STX	200	Gastric	RBA	Offshore/bycatch	41.5717	-66.8617	2003-07-28
Humpback whale	Megaptera novaeangliae	CCSN03-142Mn	STX	<dl	Urine	ELISA	Offshore/bycatch	41.5717	-66.8617	2003-07-28
Humpback whale	Megaptera novaeangliae	CCSN03-144Mn	DA	200	Gastric	LCMS	Offshore/bycatch	41.66	-66.3283	2003-07-28
Humpback whale	Megaptera novaeangliae	CCSN03-144Mn	STX	<dl	Gastric	ELISA	Offshore/bycatch	41.66	-66.3283	2003-07-28
Humpback whale	Megaptera novaeangliae	CCSN03-145Mn	DA	30	Feces	ELISA	Offshore/bycatch	41.7933	-66.4283	2003-07-28
Humpback whale	Megaptera novaeangliae	CCSN03-145Mn	DA	<dl	Liver	LCMS	Offshore/bycatch	41.7933	-66.4283	2003-07-28
Humpback whale	Megaptera novaeangliae	CCSN03-145Mn	STX	40	Feces	ELISA	Offshore/bycatch	41.7933	-66.4283	2003-07-28
Humpback whale	Megaptera novaeangliae	CCSN03-145Mn	STX	<dl	Liver	ELISA	Offshore/bycatch	41.7933	-66.4283	2003-07-28
Long-finned pilot whale	Globicephala melas	CCSN03-143Gm	DA	<dl	Feces	LCMS	Offshore/bycatch	41.575	-67.1233	2003-07-30
Long-finned pilot whale	Globicephala melas	CCSN03-143Gm	DA	<dl	Gastric	LCMS	Offshore/bycatch	41.575	-67.1233	2003-07-30
Long-finned pilot whale	Globicephala melas	CCSN03-143Gm	DA	<dl	Liver	LCMS	Offshore/bycatch	41.575	-67.1233	2003-07-30
Long-finned pilot whale	Globicephala melas	CCSN03-143Gm	DA	<dl	Urine	LCMS	Offshore/bycatch	41.575	-67.1233	2003-07-30
Long-finned pilot whale	Globicephala melas	CCSN03-143Gm	STX	<dl	Feces	ELISA	Offshore/bycatch	41.575	-67.1233	2003-07-30
Long-finned pilot whale	Globicephala melas	CCSN03-143Gm	STX	<dl	Gastric	ELISA	Offshore/bycatch	41.575	-67.1233	2003-07-30
Long-finned pilot whale	Globicephala melas	CCSN03-143Gm	STX	<dl	Liver	ELISA	Offshore/bycatch	41.575	-67.1233	2003-07-30
Long-finned pilot whale	Globicephala melas	CCSN03-143Gm	STX	<dl	Urine	ELISA	Offshore/bycatch	41.575	-67.1233	2003-07-30
Northern minke whale	Balaenoptera acutorostrata	CCSN03-147Ba	DA	<dl	Feces	LCMS	MA	41.6508	-69.9833	2003-08-09
Northern minke whale	Balaenoptera acutorostrata	CCSN03-147Ba	DA	<dl	Gastric	LCMS	MA	41.6508	-69.9833	2003-08-09
Harbor seal	Phoca vitulina	MAL-03-251Pv	DA	<dl	Feces	LCMS	ME	43.1904	-70.5938	2003-09-13
Harbor seal	Phoca vitulina	MAL-03-251Pv	DA	<dl	Gastric	LCMS	ME	43.1904	-70.5938	2003-09-13
Harbor seal	Phoca vitulina	MAL-03-251Pv	STX	<dl	Feces	RBA	ME	43.1904	-70.5938	2003-09-13
Harbor seal	Phoca vitulina	MAL-03-251Pv	STX	<dl	Gastric	RBA	ME	43.1904	-70.5938	2003-09-13
Short-beaked common dolphin	Delphinus delphis	CCSN03-153Dd	DA	<dl	Feces	LCMS	MA	41.7482	-70.6298	2003-09-14
Short-beaked common dolphin	Delphinus delphis	CCSN03-153Dd	DA	<dl	Urine	LCMS	MA	41.7482	-70.6298	2003-09-14
Short-beaked common dolphin	Delphinus delphis	CCSN03-153Dd	STX	<dl	Feces	RBA	MA	41.7482	-70.6298	2003-09-14
Short-beaked common dolphin	Delphinus delphis	CCSN03-153Dd	STX	<dl	Urine	RBA	MA	41.7482	-70.6298	2003-09-14
Harbor seal	Phoca vitulina	MAL-03-272Pv	DA	<dl	Feces	ELISA	ME	43.1904	-70.5938	2003-09-22
Harbor seal	Phoca vitulina	MAL-03-272Pv	DA	<dl	Gastric	ELISA	ME	43.1904	-70.5938	2003-09-22
Harbor seal	Phoca vitulina	MAL-03-272Pv	DA	<dl	Urine	ELISA	ME	43.1904	-70.5938	2003-09-22
Harbor seal	Phoca vitulina	MAL-03-272Pv	STX	<dl	Feces	RBA	ME	43.1904	-70.5938	2003-09-22
Harbor seal	Phoca vitulina	MAL-03-272Pv	STX	<dl	Gastric	RBA	ME	43.1904	-70.5938	2003-09-22
Harbor seal	Phoca vitulina	MAL-03-272Pv	STX	<dl	Urine	RBA	ME	43.1904	-70.5938	2003-09-22
Harbor seal	Phoca vitulina	MAL-03-277Pv	DA	<dl	Gastric	ELISA	ME	43.1904	-70.5938	2003-09-23
Harbor seal	Phoca vitulina	MAL-03-277Pv	STX	<dl	Gastric	RBA	ME	43.1904	-70.5938	2003-09-23
Harbor seal	Phoca vitulina	MAL-03-293Pv	DA	<dl	Feces	ELISA	ME	43.1904	-70.5938	2003-09-27
Harbor seal	Phoca vitulina	MAL-03-293Pv	DA	<dl	Gastric	ELISA	ME	43.1904	-70.5938	2003-09-27
Harbor seal	Phoca vitulina	MAL-03-293Pv	DA	<dl	Urine	ELISA	ME	43.1904	-70.5938	2003-09-27
Harbor seal	Phoca vitulina	MAL-03-293Pv	STX	<dl	Feces	RBA	ME	43.1904	-70.5938	2003-09-27
Harbor seal	Phoca vitulina	MAL-03-293Pv	STX	<dl	Gastric	RBA	ME	43.1904	-70.5938	2003-09-27
Harbor seal	Phoca vitulina	MAL-03-293Pv	STX	<dl	Urine	RBA	ME	43.1904	-70.5938	2003-09-27
Sowerby's beaked whale	Mesoplodon bidens	MAL-03-308Mb	STX	<dl	Serum	RBA	ME	43.1904	-70.5938	2003-10-02
Humpback whale	Megaptera novaeangliae	MH03602MN	DA	<dl	Feces	ELISA	ME	43.9241	-69.455	2003-10-03
Humpback whale	Megaptera novaeangliae	MH03602MN	DA	<dl	Gastric	ELISA	ME	43.9241	-69.455	2003-10-03
Humpback whale	Megaptera novaeangliae	MH03602MN	STX	<dl	Feces	ELISA	ME	43.9241	-69.455	2003-10-03
Humpback whale	Megaptera novaeangliae	MH03602MN	STX	<dl	Gastric	RBA	ME	43.9241	-69.455	2003-10-03
Risso's dolphin	Grampus griseus	CCSN03-165Gg	DA	<dl	Feces	LCMS	MA	42.0563	-70.1785	2003-10-27
Risso's dolphin	Grampus griseus	CCSN03-165Gg	DA	<dl	Urine	LCMS	MA	42.0563	-70.1785	2003-10-27
Risso's dolphin	Grampus griseus	CCSN03-165Gg	STX	<dl	Feces	RBA	MA	42.0563	-70.1785	2003-10-27
Risso's dolphin	Grampus griseus	CCSN03-165Gg	STX	<dl	Urine	RBA	MA	42.0563	-70.1785	2003-10-27
Northern minke whale	Balaenoptera acutorostrata	MAL-03-282Ba	DA	<dl	Feces	ELISA	ME	43.1904	-70.5938	2003-10-30
Northern minke whale	Balaenoptera acutorostrata	MAL-03-282Ba	STX	<dl	Feces	RBA	ME	43.1904	-70.5938	2003-10-30
Northern minke whale	Balaenoptera acutorostrata	MAL-03-309-Ba	DA	<dl	Feces	ELISA	ME	43.9529	-69.3385	2003-10-30
Northern minke whale	Balaenoptera acutorostrata	MAL-03-309-Ba	DA	<dl	Gastric	ELISA	ME	43.9529	-69.3385	2003-10-30
Northern minke whale	Balaenoptera acutorostrata	MAL-03-309-Ba	STX	<dl	Feces	RBA	ME	43.9529	-69.3385	2003-10-30
Northern minke whale	Balaenoptera acutorostrata	MAL-03-309-Ba	STX	<dl	Gastric	RBA	ME	43.9529	-69.3385	2003-10-30
Northern minke whale	Balaenoptera acutorostrata	MH-03-604	DA	<dl	Feces	ELISA	ME	43.9177	-69.2542	2003-10-30
Northern minke whale	Balaenoptera acutorostrata	MH-03-604	DA	<dl	Gastric	ELISA	ME	43.9177	-69.2542	2003-10-30
Northern minke whale	Balaenoptera acutorostrata	MH-03-604	STX	<dl	Feces	RBA	ME	43.9177	-69.2542	2003-10-30
Northern minke whale	Balaenoptera acutorostrata	MH-03-604	STX	<dl	Gastric	RBA	ME	43.9177	-69.2542	2003-10-30
Northern minke whale	Balaenoptera acutorostrata	MH-03-621-Ba	DA	<dl	Feces	ELISA	ME	43.9177	-69.2542	2003-10-30
Northern minke whale	Balaenoptera acutorostrata	MH-03-621-Ba	DA	<dl	Gastric	ELISA	ME	43.9177	-69.2542	2003-10-30
Northern minke whale	Balaenoptera acutorostrata	MH-03-621-Ba	DA	<dl	Urine	RBA	ME	43.9177	-69.2542	2003-10-30
Northern minke whale	Balaenoptera acutorostrata	MH-03-621-Ba	STX	<dl	Feces	RBA	ME	43.9177	-69.2542	2003-10-30
Northern minke whale	Balaenoptera acutorostrata	MH-03-621-Ba	STX	<dl	Gastric	RBA	ME	43.9177	-69.2542	2003-10-30
Northern minke whale	Balaenoptera acutorostrata	MH-03-621-Ba	STX	<dl	Urine	RBA	ME	43.9177	-69.2542	2003-10-30
Northern minke whale	Balaenoptera acutorostrata	MH-03-624-Ba	DA	<dl	Gastric	ELISA	ME	43.9177	-69.2542	2003-11-04
Northern minke whale	Balaenoptera acutorostrata	MH-03-624-Ba	STX	<dl	Gastric	RBA	ME	43.9177	-69.2542	2003-11-04
Northern minke whale	Balaenoptera acutorostrata	CCSN04-152Ba	DA	<dl	Feces	LCMS	MA	41.6756	-69.9393	2004-05-31
Northern minke whale	Balaenoptera acutorostrata	CCSN04-152Ba	DA	<dl	Gastric	LCMS	MA	41.6756	-69.9393	2004-05-31
Northern minke whale	Balaenoptera acutorostrata	CCSN04-152Ba	STX	<dl	Feces	RBA	MA	41.6756	-69.9393	2004-05-31
Northern minke whale	Balaenoptera acutorostrata	CCSN04-152Ba	STX	<dl	Gastric	RBA	MA	41.6756	-69.9393	2004-05-31
Harbor seal	Phoca vitulina	MARC-04-078-Pv	DA	<dl	Feces	LCMS	MA	42.287	-70.872	2004-10-22
Harbor seal	Phoca vitulina	MARC-04-078-Pv	STX	<dl	Feces	RBA	MA	42.287	-70.872	2004-10-22
Harbor seal	Phoca vitulina	CCSN04-215Pv	DA	<dl	Urine	LCMS	MA	42.0523	-70.1842	2004-11-27
Harbor seal	Phoca vitulina	CCSN04-215Pv	STX	<dl	Urine	RBA	MA	42.0523	-70.1842	2004-11-27
Fin whale	Balaenoptera physalus	MH-05-401-Bp	DA	<dl	Feces	LCMS	MA	41.63	-69.82	2005-01-09
Fin whale	Balaenoptera physalus	MH-05-401-Bp	DA	<dl	Gastric	LCMS	MA	41.63	-69.82	2005-01-09
Fin whale	Balaenoptera physalus	MH-05-401-Bp	DA	<dl	Liver	LCMS	MA	41.63	-69.82	2005-01-09
Fin whale	Balaenoptera physalus	MH-05-401-Bp	STX	<dl	Feces	RBA	MA	41.63	-69.82	2005-01-09
Fin whale	Balaenoptera physalus	MH-05-401-Bp	STX	<dl	Gastric	RBA	MA	41.63	-69.82	2005-01-09
Fin whale	Balaenoptera physalus	MH-05-401-Bp	STX	<dl	Liver	RBA	MA	41.63	-69.82	2005-01-09
Short-beaked common dolphin	Delphinus delphis	CCSN05-007Dd	DA	<dl	Gastric	LCMS	MA	41.7997	-70.0053	2005-01-15
Short-beaked common dolphin	Delphinus delphis	CCSN05-007Dd	STX	<dl	Gastric	RBA	MA	41.7997	-70.0053	2005-01-15
Short-beaked common dolphin	Delphinus delphis	CCSN05-008Dd	DA	<dl	Gastric	LCMS	MA	41.7763	-70.0542	2005-01-15
Short-beaked common dolphin	Delphinus delphis	CCSN05-008Dd	STX	<dl	Gastric	RBA	MA	41.7763	-70.0542	2005-01-15
Harbor porpoise	Phocoena phocoena	MARC-05-023-Pp	STX	<dl	Feces	RBA	ME	43.7617	-69.9767	2005-03-25
Harbor seal	Phoca vitulina	MARC-05-093-Pv	DA	<dl	Feces	LCMS	ME	43.75	-69.95	2005-04-29
Harbor seal	Phoca vitulina	MARC-05-093-Pv	STX	52	Feces	RBA	ME	43.75	-69.95	2005-04-29
Short-beaked common dolphin	Delphinus delphis	CCSN05-142Dd	DA	<dl	Urine	LCMS	MA	41.6586	-70.6173	2005-05-02
Short-beaked common dolphin	Delphinus delphis	CCSN05-142Dd	STX	<dl	Urine	RBA	MA	41.6586	-70.6173	2005-05-02
Harbor porpoise	Phocoena phocoena	CCSN05-169Pp	DA	<dl	Gastric	LCMS	MA	41.5723	-70.5403	2005-05-31
Harbor porpoise	Phocoena phocoena	CCSN05-169Pp	DA	<dl	Urine	LCMS	MA	41.5723	-70.5403	2005-05-31
Harbor porpoise	Phocoena phocoena	CCSN05-169Pp	STX	pos.	Feces	RBA	MA	41.5723	-70.5403	2005-05-31
Harbor porpoise	Phocoena phocoena	MARC-05-040-Pp	DA	<dl	Feces	LCMS	ME	43.5206	-70.3686	2005-06-12
Harbor porpoise	Phocoena phocoena	MARC-05-040-Pp	STX	<dl	Feces	RBA	ME	43.5206	-70.3686	2005-06-12
Whale, Unidentified Baleen	Unidentified Balaenopterid	CCSN05-179Ub	DA	<dl	Gastric	LCMS	MA	42.0403	-70.0593	2005-06-17
Whale, Unidentified Baleen	Unidentified Balaenopterid	CCSN05-179Ub	STX	<dl	Gastric	RBA	MA	42.0403	-70.0593	2005-06-17
Harbor seal	Phoca vitulina	CCSN05-181Pv	DA	<dl	Feces	LCMS	MA	41.7345	-70.2954	2005-06-20
Harbor seal	Phoca vitulina	CCSN05-181Pv	DA	<dl	Urine	LCMS	MA	41.7345	-70.2954	2005-06-20
Harbor seal	Phoca vitulina	CCSN05-181Pv	STX	<dl	Feces	RBA	MA	41.7345	-70.2954	2005-06-20
Harbor seal	Phoca vitulina	CCSN05-181Pv	STX	<dl	Urine	RBA	MA	41.7345	-70.2954	2005-06-20
Harbor seal	Phoca vitulina	MARC-05-044-Pv	DA	<dl	Feces	LCMS	MA	41.7345	-70.2954	2005-06-20
Harbor seal	Phoca vitulina	MARC-05-044-Pv	STX	<dl	Feces	RBA	MA	41.7345	-70.2954	2005-06-20
Risso's dolphin	Grampus griseus	CCSN05-188Gg	DA	<dl	Feces	LCMS	MA	41.6295	-70.3013	2005-06-29
Risso's dolphin	Grampus griseus	CCSN05-188Gg	DA	<dl	Gastric	LCMS	MA	41.6295	-70.3013	2005-06-29
Risso's dolphin	Grampus griseus	CCSN05-188Gg	STX	589	Feces	RBA	MA	41.6295	-70.3013	2005-06-29
Risso's dolphin	Grampus griseus	CCSN05-188Gg	STX	<dl	Gastric	RBA	MA	41.6295	-70.3013	2005-06-29
Risso's dolphin	Grampus griseus	CCSN05-191Gg	DA	<dl	Feces	LCMS	MA	41.6595	-70.6247	2005-06-30
Risso's dolphin	Grampus griseus	CCSN05-191Gg	DA	<dl	Gastric	LCMS	MA	41.6595	-70.6247	2005-06-30
Risso's dolphin	Grampus griseus	CCSN05-191Gg	DA	<dl	Urine	LCMS	MA	41.6595	-70.6247	2005-06-30
Risso's dolphin	Grampus griseus	CCSN05-191Gg	STX	<dl	Feces	RBA	MA	41.6595	-70.6247	2005-06-30
Risso's dolphin	Grampus griseus	CCSN05-191Gg	STX	<dl	Gastric	RBA	MA	41.6595	-70.6247	2005-06-30
Risso's dolphin	Grampus griseus	CCSN05-191Gg	STX	14	Urine	RBA	MA	41.6595	-70.6247	2005-06-30
Risso's dolphin	Grampus griseus	CCSN05-192Gg	DA	<dl	Feces	LCMS	MA	41.6261	-70.3174	2005-07-03
Risso's dolphin	Grampus griseus	CCSN05-192Gg	DA	<dl	Gastric	LCMS	MA	41.6261	-70.3174	2005-07-03
Risso's dolphin	Grampus griseus	CCSN05-192Gg	DA	<dl	Urine	LCMS	MA	41.6261	-70.3174	2005-07-03
Risso's dolphin	Grampus griseus	CCSN05-192Gg	STX	18	Feces	RBA	MA	41.6261	-70.3174	2005-07-03
Risso's dolphin	Grampus griseus	CCSN05-192Gg	STX	7	Gastric	RBA	MA	41.6261	-70.3174	2005-07-03
Risso's dolphin	Grampus griseus	CCSN05-192Gg	STX	<dl	Urine	RBA	MA	41.6261	-70.3174	2005-07-03
Harbor seal	Phoca vitulina	MARC-05-058-Pv	DA	<dl	Gastric	LCMS	ME	43.2767	-70.5811	2005-07-10
Harbor seal	Phoca vitulina	MARC-05-058-Pv	STX	<dl	Gastric	RBA	ME	43.2767	-70.5811	2005-07-10
Atlantic white-sided dolphin	Lagenorhynchus acutus	CCSN05-197La	DA	<dl	Feces	LCMS	MA	41.5135	-70.708	2005-07-11
Atlantic white-sided dolphin	Lagenorhynchus acutus	CCSN05-197La	DA	<dl	Gastric	LCMS	MA	41.5135	-70.708	2005-07-11
Atlantic white-sided dolphin	Lagenorhynchus acutus	CCSN05-197La	DA	<dl	Urine	LCMS	MA	41.5135	-70.708	2005-07-11
Atlantic white-sided dolphin	Lagenorhynchus acutus	CCSN05-197La	STX	<dl	Feces	RBA	MA	41.5135	-70.708	2005-07-11
Atlantic white-sided dolphin	Lagenorhynchus acutus	CCSN05-197La	STX	<dl	Gastric	RBA	MA	41.5135	-70.708	2005-07-11
Atlantic white-sided dolphin	Lagenorhynchus acutus	CCSN05-197La	STX	<dl	Urine	RBA	MA	41.5135	-70.708	2005-07-11
Northern minke whale	Balaenoptera acutorostrata	NE072105Ba	DA	<dl	Gastric	LCMS	MA	42.7333	-70.2133	2005-07-21
Northern minke whale	Balaenoptera acutorostrata	NE072105Ba	STX	8	Feces	RBA	MA	42.7333	-70.2133	2005-07-21
Northern minke whale	Balaenoptera acutorostrata	NE072105Ba	STX	11	Gastric	RBA	MA	42.7333	-70.2133	2005-07-21
Risso's dolphin	Grampus griseus	CCSN05-209Gg	DA	<dl	Feces	LCMS	MA	41.578	-70.4583	2005-07-25
Risso's dolphin	Grampus griseus	CCSN05-209Gg	DA	<dl	Urine	LCMS	MA	41.578	-70.4583	2005-07-25
Risso's dolphin	Grampus griseus	CCSN05-209Gg	STX	300	Feces	RBA	MA	41.578	-70.4583	2005-07-25
Risso's dolphin	Grampus griseus	CCSN05-209Gg	STX	<dl	Urine	RBA	MA	41.578	-70.4583	2005-07-25
Northern minke whale	Balaenoptera acutorostrata	SuBa0543	DA	394	Feces	LCMS	RI	41.4636	-71.1934	2005-07-30
Northern minke whale	Balaenoptera acutorostrata	SuBa0543	DA	<dl	Gastric	LCMS	RI	41.4636	-71.1934	2005-07-30
Northern minke whale	Balaenoptera acutorostrata	SuBa0543	STX	109	Feces	RBA	RI	41.4636	-71.1934	2005-07-30
Northern minke whale	Balaenoptera acutorostrata	SuBa0543	STX	24	Gastric	RBA	RI	41.4636	-71.1934	2005-07-30
Atlantic white-sided dolphin	Lagenorhynchus acutus	MARC-05-065-La	DA	<dl	Feces	LCMS	ME	43.2767	-70.5811	2005-08-05
Atlantic white-sided dolphin	Lagenorhynchus acutus	MARC-05-065-La	DA	<dl	Gastric	LCMS	ME	43.2767	-70.5811	2005-08-05
Atlantic white-sided dolphin	Lagenorhynchus acutus	MARC-05-065-La	DA	<dl	Urine	LCMS	ME	43.2767	-70.5811	2005-08-05
Atlantic white-sided dolphin	Lagenorhynchus acutus	MARC-05-065-La	STX	60	Feces	RBA	ME	43.2767	-70.5811	2005-08-05
Atlantic white-sided dolphin	Lagenorhynchus acutus	MARC-05-065-La	STX	199	Gastric	RBA	ME	43.2767	-70.5811	2005-08-05
Atlantic white-sided dolphin	Lagenorhynchus acutus	MARC-05-065-La	STX	8	Urine	RBA	ME	43.2767	-70.5811	2005-08-05
Humpback whale	Megaptera novaeangliae	MARC-05-074-Mn	DA	<dl	Feces	LCMS	ME	43.8886	-69.4399	2005-08-28
Humpback whale	Megaptera novaeangliae	MARC-05-074-Mn	DA	<dl	Gastric	LCMS	ME	43.8886	-69.4399	2005-08-28
Humpback whale	Megaptera novaeangliae	MARC-05-074-Mn	STX	<dl	Feces	RBA	ME	43.8886	-69.4399	2005-08-28
Humpback whale	Megaptera novaeangliae	MARC-05-074-Mn	STX	<dl	Gastric	RBA	ME	43.8886	-69.4399	2005-08-28
Harbor seal	Phoca vitulina	MARC-05-081-Pv	DA	<dl	Gastric	LCMS	MA	42.8117	-70.8093	2005-08-30
Harbor seal	Phoca vitulina	MARC-05-081-Pv	STX	<dl	Gastric	RBA	MA	42.8117	-70.8093	2005-08-30
Harbor seal	Phoca vitulina	MARC-05-077-Pv	DA	<dl	Feces	LCMS	ME	43.5195	-70.3708	2005-09-01
Harbor seal	Phoca vitulina	MARC-05-077-Pv	DA	<dl	Gastric	LCMS	ME	43.5195	-70.3708	2005-09-01
Harbor seal	Phoca vitulina	MARC-05-077-Pv	STX	<dl	Feces	RBA	ME	43.5195	-70.3708	2005-09-01
Harbor seal	Phoca vitulina	MARC-05-077-Pv	STX	<dl	Gastric	RBA	ME	43.5195	-70.3708	2005-09-01
Harbor seal	Phoca vitulina	MARC-05-078-Pv	DA	<dl	Gastric	LCMS	ME	43.4022	-70.4035	2005-09-01
Harbor seal	Phoca vitulina	MARC-05-078-Pv	STX	<dl	Gastric	RBA	ME	43.4022	-70.4035	2005-09-01
Atlantic white-sided dolphin	Lagenorhynchus acutus	CCSN05-218La	DA	<dl	Gastric	LCMS	MA	41.9063	-70.014	2005-09-04
Atlantic white-sided dolphin	Lagenorhynchus acutus	CCSN05-218La	STX	<dl	Gastric	RBA	MA	41.9063	-70.014	2005-09-04
Fin whale	Balaenoptera physalus	CCSN05-220Bp	DA	<dl	Feces	LCMS	MA	41.4583	-69.4767	2005-09-09
Fin whale	Balaenoptera physalus	CCSN05-220Bp	STX	17	Feces	RBA	MA	41.4583	-69.4767	2005-09-09
Fin whale	Balaenoptera physalus	CCSN05-220Bp	STX	<dl	Gastric	RBA	MA	41.4583	-69.4767	2005-09-09
Long-finned pilot whale	Globicephala melas	MH-05-617-Gm	DA	<dl	Gastric	LCMS	MA	42.6877	-70.6233	2005-09-10
Long-finned pilot whale	Globicephala melas	MH-05-617-Gm	DA	<dl	Liver	LCMS	MA	42.6877	-70.6233	2005-09-10
Long-finned pilot whale	Globicephala melas	MH-05-617-Gm	STX	<dl	Gastric	RBA	MA	42.6877	-70.6233	2005-09-10
Long-finned pilot whale	Globicephala melas	MH-05-617-Gm	STX	<dl	Kidney	RBA	MA	42.6877	-70.6233	2005-09-10
Long-finned pilot whale	Globicephala melas	MH-05-617-Gm	STX	<dl	Liver	RBA	MA	42.6877	-70.6233	2005-09-10
Northern minke whale	Balaenoptera acutorostrata	COA050921Ba	DA	<dl	Feces	LCMS	ME	44.6593	-67.2447	2005-09-20
Northern minke whale	Balaenoptera acutorostrata	COA050921Ba	DA	<dl	Gastric	LCMS	ME	44.6593	-67.2447	2005-09-20
Northern minke whale	Balaenoptera acutorostrata	COA050921Ba	STX	<dl	Feces	RBA	ME	44.6593	-67.2447	2005-09-20
Northern minke whale	Balaenoptera acutorostrata	COA050921Ba	STX	<dl	Gastric	RBA	ME	44.6593	-67.2447	2005-09-20
Northern minke whale	Balaenoptera acutorostrata	COA050921Ba	STX	<dl	Kidney	RBA	ME	44.6593	-67.2447	2005-09-20
Harbor seal	Phoca vitulina	MARC-05-089-Pv	DA	<dl	Gastric	LCMS	MA	41.8383	-70.0046	2005-09-23
Harbor seal	Phoca vitulina	MARC-05-089-Pv	STX	<dl	Gastric	RBA	MA	41.8383	-70.0046	2005-09-23
Northern minke whale	Balaenoptera acutorostrata	MARC-05-093-Ba	DA	<dl	Gastric	LCMS	ME	43.7475	-69.95	2005-09-25
Northern minke whale	Balaenoptera acutorostrata	MARC-05-093-Ba	DA	<dl	Liver	LCMS	ME	43.7475	-69.95	2005-09-25
Northern minke whale	Balaenoptera acutorostrata	MARC-05-093-Ba	STX	<dl	Gastric	RBA	ME	43.7475	-69.95	2005-09-25
Northern minke whale	Balaenoptera acutorostrata	MARC-05-093-Ba	STX	<dl	Liver	RBA	ME	43.7475	-69.95	2005-09-25
Atlantic white-sided dolphin	Lagenorhynchus acutus	CCSN05-231La	DA	<dl	Gastric	LCMS	MA	41.7293	-70.2828	2005-09-26
Atlantic white-sided dolphin	Lagenorhynchus acutus	CCSN05-231La	STX	<dl	Gastric	RBA	MA	41.7293	-70.2828	2005-09-26
Harbor seal	Phoca vitulina	MARC-05-091-Pv	DA	<dl	Feces	LCMS	ME	43.2	-70.3	2005-09-26
Harbor seal	Phoca vitulina	MARC-05-091-Pv	DA	<dl	Gastric	LCMS	ME	43.2	-70.3	2005-09-26
Harbor seal	Phoca vitulina	MARC-05-091-Pv	STX	<dl	Feces	RBA	ME	43.2	-70.3	2005-09-26
Harbor seal	Phoca vitulina	MARC-05-091-Pv	STX	<dl	Gastric	RBA	ME	43.2	-70.3	2005-09-26
Harbor seal	Phoca vitulina	MARC-05-092-Pv	DA	<dl	Gastric	LCMS	ME	43.2	-70.3	2005-09-27
Harbor seal	Phoca vitulina	MARC-05-092-Pv	STX	<dl	Gastric	RBA	ME	43.2	-70.3	2005-09-27
Harbor seal	Phoca vitulina	05-094Pv	DA	<dl	Urine	LCMS	ME	43.1498	-70.6249	2005-10-01
Harbor seal	Phoca vitulina	05-094Pv	STX	<dl	Urine	RBA	ME	43.1498	-70.6249	2005-10-01
Short-beaked common dolphin	Delphinus delphis	CCSN05-234Dd	DA	<dl	Feces	LCMS	MA	41.9268	-70.0234	2005-10-19
Short-beaked common dolphin	Delphinus delphis	CCSN05-234Dd	DA	<dl	Gastric	LCMS	MA	41.9268	-70.0234	2005-10-19
Short-beaked common dolphin	Delphinus delphis	CCSN05-234Dd	STX	<dl	Gastric	RBA	MA	41.9268	-70.0234	2005-10-19
Short-beaked common dolphin	Delphinus delphis	CCSN05-235Dd	DA	<dl	Feces	LCMS	MA	41.9268	-70.0234	2005-10-19
Short-beaked common dolphin	Delphinus delphis	CCSN05-235Dd	DA	<dl	Gastric	LCMS	MA	41.9268	-70.0234	2005-10-19
Short-beaked common dolphin	Delphinus delphis	CCSN05-235Dd	STX	<dl	Feces	RBA	MA	41.9268	-70.0234	2005-10-19
Short-beaked common dolphin	Delphinus delphis	CCSN05-235Dd	STX	<dl	Gastric	RBA	MA	41.9268	-70.0234	2005-10-19
Short-beaked common dolphin	Delphinus delphis	CCSN05-237Dd	STX	<dl	Gastric	RBA	MA	41.9268	-70.0234	2005-10-19
Short-beaked common dolphin	Delphinus delphis	CCSN05-239Dd	DA	<dl	Feces	LCMS	MA	41.7568	-70.1523	2005-10-19
Short-beaked common dolphin	Delphinus delphis	CCSN05-239Dd	STX	<dl	Feces	RBA	MA	41.7568	-70.1523	2005-10-19
Long-finned pilot whale	Globicephala melas	CCSN05-245Gm	DA	<dl	Feces	LCMS	MA	41.7119	-70.274	2005-11-01
Long-finned pilot whale	Globicephala melas	CCSN05-245Gm	DA	<dl	Gastric	LCMS	MA	41.7119	-70.274	2005-11-01
Long-finned pilot whale	Globicephala melas	CCSN05-245Gm	DA	<dl	Urine	LCMS	MA	41.7119	-70.274	2005-11-01
Long-finned pilot whale	Globicephala melas	CCSN05-245Gm	STX	<dl	Feces	RBA	MA	41.7119	-70.274	2005-11-01
Long-finned pilot whale	Globicephala melas	CCSN05-245Gm	STX	<dl	Gastric	RBA	MA	41.7119	-70.274	2005-11-01
Long-finned pilot whale	Globicephala melas	CCSN05-245Gm	STX	<dl	Urine	RBA	MA	41.7119	-70.274	2005-11-01
Harbor porpoise	Phocoena phocoena	D07926Pp	DA	<dl	Gastric	LCMS	Offshore/bycatch	42.851	-70.251	2005-11-15
Harbor porpoise	Phocoena phocoena	D07926Pp	STX	<dl	Gastric	RBA	Offshore/bycatch	42.851	-70.251	2005-11-15
Atlantic white-sided dolphin	Lagenorhynchus acutus	CCSN05-254La	DA	<dl	Gastric	LCMS	MA	42.0533	-70.1255	2005-11-16
Atlantic white-sided dolphin	Lagenorhynchus acutus	CCSN05-254La	DA	<dl	Urine	LCMS	MA	42.0533	-70.1255	2005-11-16
Atlantic white-sided dolphin	Lagenorhynchus acutus	CCSN05-254La	STX	<dl	Gastric	RBA	MA	42.0533	-70.1255	2005-11-16
Atlantic white-sided dolphin	Lagenorhynchus acutus	CCSN05-254La	STX	<dl	Urine	RBA	MA	42.0533	-70.1255	2005-11-16
Risso's dolphin	Grampus griseus	CCSN05-256Gg	DA	<dl	Feces	LCMS	MA	41.8485	-70.006	2005-11-21
Risso's dolphin	Grampus griseus	CCSN05-256Gg	DA	<dl	Gastric	LCMS	MA	41.8485	-70.006	2005-11-21
Risso's dolphin	Grampus griseus	CCSN05-256Gg	DA	<dl	Urine	LCMS	MA	41.8485	-70.006	2005-11-21
Risso's dolphin	Grampus griseus	CCSN05-256Gg	STX	<dl	Feces	RBA	MA	41.8485	-70.006	2005-11-21
Risso's dolphin	Grampus griseus	CCSN05-256Gg	STX	<dl	Gastric	RBA	MA	41.8485	-70.006	2005-11-21
Risso's dolphin	Grampus griseus	CCSN05-256Gg	STX	<dl	Urine	RBA	MA	41.8485	-70.006	2005-11-21
Atlantic white-sided dolphin	Lagenorhynchus acutus	MARC-05-109-La	DA	<dl	Feces	LCMS	ME	43.8976	-69.5607	2005-12-04
Atlantic white-sided dolphin	Lagenorhynchus acutus	MARC-05-109-La	DA	<dl	Gastric	LCMS	ME	43.8976	-69.5607	2005-12-04
Atlantic white-sided dolphin	Lagenorhynchus acutus	MARC-05-109-La	DA	<dl	Liver	LCMS	ME	43.8976	-69.5607	2005-12-04
Atlantic white-sided dolphin	Lagenorhynchus acutus	MARC-05-109-La	DA	<dl	Urine	LCMS	ME	43.8976	-69.5607	2005-12-04
Atlantic white-sided dolphin	Lagenorhynchus acutus	MARC-05-109-La	STX	<dl	Feces	RBA	ME	43.8976	-69.5607	2005-12-04
Atlantic white-sided dolphin	Lagenorhynchus acutus	MARC-05-109-La	STX	<dl	Gastric	RBA	ME	43.8976	-69.5607	2005-12-04
Atlantic white-sided dolphin	Lagenorhynchus acutus	MARC-05-109-La	STX	<dl	Liver	RBA	ME	43.8976	-69.5607	2005-12-04
Atlantic white-sided dolphin	Lagenorhynchus acutus	MARC-05-109-La	STX	<dl	Urine	RBA	ME	43.8976	-69.5607	2005-12-04
Harbor seal	Phoca vitulina	MARC-05-111-Pv	DA	<dl	Gastric	LCMS	ME	43.2636	-70.5887	2005-12-20
Harbor seal	Phoca vitulina	MARC-05-111-Pv	DA	<dl	Liver	LCMS	ME	43.2636	-70.5887	2005-12-20
Harbor seal	Phoca vitulina	MARC-05-111-Pv	DA	<dl	Urine	LCMS	ME	43.2636	-70.5887	2005-12-20
Harbor seal	Phoca vitulina	MARC-05-111-Pv	STX	<dl	Gastric	RBA	ME	43.2636	-70.5887	2005-12-20
Harbor seal	Phoca vitulina	MARC-05-111-Pv	STX	<dl	Liver	RBA	ME	43.2636	-70.5887	2005-12-20
Harbor seal	Phoca vitulina	MARC-05-111-Pv	STX	<dl	Urine	RBA	ME	43.2636	-70.5887	2005-12-20
Short-beaked common dolphin	Delphinus delphis	CCSN05-316Dd	DA	<dl	Feces	LCMS	MA	41.8945	-70.0022	2005-12-31
Short-beaked common dolphin	Delphinus delphis	CCSN05-316Dd	DA	<dl	Gastric	LCMS	MA	41.8945	-70.0022	2005-12-31
Short-beaked common dolphin	Delphinus delphis	CCSN05-316Dd	STX	<dl	Feces	RBA	MA	41.8945	-70.0022	2005-12-31
Short-beaked common dolphin	Delphinus delphis	CCSN05-316Dd	STX	<dl	Gastric	RBA	MA	41.8945	-70.0022	2005-12-31
Harbor porpoise	Phocoena phocoena	MARC-06-001-Pp	DA	<dl	Feces	LCMS	ME	43.833	-69.592	2006-01-04
Harbor porpoise	Phocoena phocoena	MARC-06-001-Pp	DA	<dl	Gastric	LCMS	ME	43.833	-69.592	2006-01-04
Harbor porpoise	Phocoena phocoena	MARC-06-001-Pp	DA	<dl	Urine	LCMS	ME	43.833	-69.592	2006-01-04
Harbor porpoise	Phocoena phocoena	MARC-06-001-Pp	STX	<dl	Feces	RBA	ME	43.833	-69.592	2006-01-04
Harbor porpoise	Phocoena phocoena	MARC-06-001-Pp	STX	<dl	Gastric	RBA	ME	43.833	-69.592	2006-01-04
Harbor porpoise	Phocoena phocoena	MARC-06-001-Pp	STX	<dl	Urine	RBA	ME	43.833	-69.592	2006-01-04
Atlantic white-sided dolphin	Lagenorhynchus acutus	CCSN06-019La	DA	<dl	Feces	LCMS	MA	41.7821	-70.0382	2006-01-17
Atlantic white-sided dolphin	Lagenorhynchus acutus	CCSN06-019La	DA	<dl	Urine	LCMS	MA	41.7821	-70.0382	2006-01-17
Atlantic white-sided dolphin	Lagenorhynchus acutus	CCSN06-019La	STX	<dl	Feces	RBA	MA	41.7821	-70.0382	2006-01-17
Atlantic white-sided dolphin	Lagenorhynchus acutus	CCSN06-019La	STX	<dl	Urine	RBA	MA	41.7821	-70.0382	2006-01-17
Atlantic white-sided dolphin	Lagenorhynchus acutus	CCSN06-028La	DA	<dl	Feces	LCMS	MA	41.711	-70.2755	2006-01-19
Atlantic white-sided dolphin	Lagenorhynchus acutus	CCSN06-028La	STX	<dl	Feces	RBA	MA	41.711	-70.2755	2006-01-19
Atlantic white-sided dolphin	Lagenorhynchus acutus	CCSN06-031La	DA	<dl	Feces	LCMS	MA	41.9129	-69.991	2006-01-19
Atlantic white-sided dolphin	Lagenorhynchus acutus	CCSN06-031La	STX	<dl	Feces	RBA	MA	41.9129	-69.991	2006-01-19
Short-beaked common dolphin	Delphinus delphis	CCSN06-064Dd	DA	<dl	Gastric	LCMS	MA	41.9268	-70.0603	2006-01-27
Short-beaked common dolphin	Delphinus delphis	CCSN06-064Dd	STX	<dl	Feces	RBA	MA	41.9268	-70.0603	2006-01-27
Short-beaked common dolphin	Delphinus delphis	CCSN06-064Dd	STX	<dl	Gastric	RBA	MA	41.9268	-70.0603	2006-01-27
Harp seal	Pagophilus groenlandicus	D08414Pg	DA	6	Feces	LCMS	Offshore/bycatch	42.43	-70.25	2006-02-13
Harp seal	Pagophilus groenlandicus	D08414Pg	DA	<dl	Gastric	LCMS	Offshore/bycatch	42.43	-70.25	2006-02-13
Harp seal	Pagophilus groenlandicus	D08414Pg	STX	<dl	Feces	RBA	Offshore/bycatch	42.43	-70.25	2006-02-13
Harp seal	Pagophilus groenlandicus	D08414Pg	STX	<dl	Gastric	RBA	Offshore/bycatch	42.43	-70.25	2006-02-13
Short-beaked common dolphin	Delphinus delphis	CCSN06-137Dd	DA	<dl	Feces	LCMS	MA	41.9315	-70.0277	2006-02-23
Short-beaked common dolphin	Delphinus delphis	CCSN06-137Dd	DA	<dl	Urine	LCMS	MA	41.9315	-70.0277	2006-02-23
Short-beaked common dolphin	Delphinus delphis	CCSN06-137Dd	STX	<dl	Urine	RBA	MA	41.9315	-70.0277	2006-02-23
Gray seal	Halichoerus grypus	D08941Hg	DA	4	Feces	LCMS	Offshore/bycatch	42.4017	-70.37	2006-03-05
Gray seal	Halichoerus grypus	D08941Hg	DA	<dl	Gastric	LCMS	Offshore/bycatch	42.4017	-70.37	2006-03-05
Gray seal	Halichoerus grypus	D08941Hg	STX	<dl	Feces	RBA	Offshore/bycatch	42.4017	-70.37	2006-03-05
Harbor porpoise	Phocoena phocoena	CCSN06-142Pp	DA	<dl	Gastric	LCMS	MA	41.7733	-70.5004	2006-03-08
Harbor porpoise	Phocoena phocoena	CCSN06-142Pp	DA	<dl	Urine	LCMS	MA	41.7733	-70.5004	2006-03-08
Harbor porpoise	Phocoena phocoena	CCSN06-142Pp	STX	<dl	Feces	RBA	MA	41.7733	-70.5004	2006-03-08
Harbor porpoise	Phocoena phocoena	CCSN06-142Pp	STX	<dl	Gastric	RBA	MA	41.7733	-70.5004	2006-03-08
Harbor porpoise	Phocoena phocoena	CCSN06-142Pp	STX	<dl	Urine	RBA	MA	41.7733	-70.5004	2006-03-08
Short-beaked common dolphin	Delphinus delphis	CCSN06-145Dd	DA	<dl	Gastric	LCMS	MA	41.9088	-69.997	2006-03-09
Short-beaked common dolphin	Delphinus delphis	CCSN06-145Dd	STX	<dl	Gastric	RBA	MA	41.9088	-69.997	2006-03-09
Gray seal	Halichoerus grypus	MARC-06-019-Hg	DA	<dl	Feces	LCMS	MA	41.8426	-69.9449	2006-03-28
Gray seal	Halichoerus grypus	MARC-06-019-Hg	STX	184	Feces	RBA	MA	41.8426	-69.9449	2006-03-28
Atlantic white-sided dolphin	Lagenorhynchus acutus	MARC-06-020-La	DA	<dl	Feces	LCMS	ME	43.51	-70.376	2006-04-02
Atlantic white-sided dolphin	Lagenorhynchus acutus	MARC-06-020-La	DA	<dl	Gastric	LCMS	ME	43.51	-70.376	2006-04-02
Atlantic white-sided dolphin	Lagenorhynchus acutus	MARC-06-020-La	STX	<dl	Feces	RBA	ME	43.51	-70.376	2006-04-02
Atlantic white-sided dolphin	Lagenorhynchus acutus	MARC-06-020-La	STX	<dl	Gastric	RBA	ME	43.51	-70.376	2006-04-02
Harbor seal	Phoca vitulina	MARC-06-027-Pv	DA	<dl	Gastric	LCMS	ME	43.3879	-70.4169	2006-05-29
Harbor seal	Phoca vitulina	MARC-06-027-Pv	DA	<dl	Urine	LCMS	ME	43.3879	-70.4169	2006-05-29
Harbor seal	Phoca vitulina	MARC-06-027-Pv	STX	<dl	Gastric	RBA	ME	43.3879	-70.4169	2006-05-29
Harbor seal	Phoca vitulina	MARC-06-027-Pv	STX	<dl	Urine	RBA	ME	43.3879	-70.4169	2006-05-29
Harbor seal	Phoca vitulina	MARC-06-029-Pv	DA	<dl	Bile	LCMS	ME	43.5153	-70.3735	2006-05-31
Harbor seal	Phoca vitulina	MARC-06-029-Pv	DA	<dl	Gastric	LCMS	ME	43.5153	-70.3735	2006-05-31
Harbor seal	Phoca vitulina	MARC-06-029-Pv	STX	256	Bile	RBA	ME	43.5153	-70.3735	2006-05-31
Harbor seal	Phoca vitulina	MARC-06-029-Pv	STX	<dl	Gastric	RBA	ME	43.5153	-70.3735	2006-05-31
Atlantic white-sided dolphin	Lagenorhynchus acutus	CCSN06-200La	STX	<dl	Feces	RBA	MA	41.7407	-70.3902	2006-06-08
Atlantic white-sided dolphin	Lagenorhynchus acutus	CCSN06-200La	STX	<dl	Gastric	RBA	MA	41.7407	-70.3902	2006-06-08
Pygmy sperm whale	Kogia breviceps	CCSN06-201Kb	DA	80	Feces	LCMS	MA	41.6513	-70.175	2006-06-11
Pygmy sperm whale	Kogia breviceps	CCSN06-201Kb	DA	<dl	Urine	LCMS	MA	41.6513	-70.175	2006-06-11
Pygmy sperm whale	Kogia breviceps	CCSN06-201Kb	STX	<dl	Feces	RBA	MA	41.6513	-70.175	2006-06-11
Pygmy sperm whale	Kogia breviceps	CCSN06-201Kb	STX	<dl	Urine	RBA	MA	41.6513	-70.175	2006-06-11
Pygmy sperm whale	Kogia breviceps	CCSN06-201Kbf	DA	54	Feces	LCMS	MA	41.6513	-70.175	2006-06-11
Pygmy sperm whale	Kogia breviceps	CCSN06-201Kbf	STX	<dl	Feces	RBA	MA	41.6513	-70.175	2006-06-11
Harbor seal	Phoca vitulina	MARC-06-031-Pv	DA	<dl	Feces	LCMS	ME	44.0332	-69.1144	2006-06-25
Harbor seal	Phoca vitulina	MARC-06-031-Pv	DA	<dl	Gastric	LCMS	ME	44.0332	-69.1144	2006-06-25
Harbor seal	Phoca vitulina	MARC-06-031-Pv	STX	<dl	Feces	RBA	ME	44.0332	-69.1144	2006-06-25
Harbor seal	Phoca vitulina	MARC-06-031-Pv	STX	<dl	Gastric	RBA	ME	44.0332	-69.1144	2006-06-25
Northern minke whale	Balaenoptera acutorostrata	CCSN06-208Ba	DA	12	Feces	LCMS	MA	41.7612	-70.4888	2006-07-02
Northern minke whale	Balaenoptera acutorostrata	CCSN06-208Ba	DA	<dl	Urine	LCMS	MA	41.7612	-70.4888	2006-07-02
Northern minke whale	Balaenoptera acutorostrata	CCSN06-208Ba	STX	990	Feces	RBA	MA	41.7612	-70.4888	2006-07-02
Northern minke whale	Balaenoptera acutorostrata	CCSN06-208Ba	STX	<dl	Urine	RBA	MA	41.7612	-70.4888	2006-07-02
Harbor seal	Phoca vitulina	MARC-06-036-Pv	STX	<dl	Gastric	RBA	ME	43.3106	-70.5634	2006-07-12
Harbor seal	Phoca vitulina	MARC-06-037-Pv	STX	<dl	Gastric	RBA	ME	43.5141	-70.3744	2006-07-13
Hooded seal	Cystophora cristata	MH-06-561-Cc	DA	<dl	Urine	LCMS	MA	42.29	-70.88	2006-07-17
Harbor seal	Phoca vitulina	MARC-06-040-Pv	DA	<dl	Feces	LCMS	ME	43.3047	-70.566	2006-07-18
Harbor seal	Phoca vitulina	MARC-06-040-Pv	DA	<dl	Gastric	LCMS	ME	43.3047	-70.566	2006-07-18
Harbor seal	Phoca vitulina	MARC-06-040-Pv	STX	<dl	Feces	RBA	ME	43.3047	-70.566	2006-07-18
Harbor seal	Phoca vitulina	MARC-06-040-Pv	STX	<dl	Gastric	RBA	ME	43.3047	-70.566	2006-07-18
Harbor seal	Phoca vitulina	MARC-06-043-Pv	DA	<dl	Feces	LCMS	ME	43.6681	-70.2053	2006-07-24
Harbor seal	Phoca vitulina	MARC-06-043-Pv	DA	<dl	Gastric	LCMS	ME	43.6681	-70.2053	2006-07-24
Harbor seal	Phoca vitulina	MARC-06-043-Pv	DA	<dl	Urine	LCMS	ME	43.6681	-70.2053	2006-07-24
Harbor seal	Phoca vitulina	MARC-06-043-Pv	STX	<dl	Feces	RBA	ME	43.6681	-70.2053	2006-07-24
Harbor seal	Phoca vitulina	MARC-06-043-Pv	STX	<dl	Gastric	RBA	ME	43.6681	-70.2053	2006-07-24
Harbor seal	Phoca vitulina	MARC-06-043-Pv	STX	<dl	Urine	RBA	ME	43.6681	-70.2053	2006-07-24
Hooded seal	Cystophora cristata	MH-06-575-Cc	STX	<dl	Feces	RBA	MA	42.6392	-70.6785	2006-07-29
Harbor seal	Phoca vitulina	Duck Island, Isle of Shoals 8/1/06	DA	<dl	Feces	LCMS	NH	42.9758	-70.6114	2006-08-01
Harbor seal	Phoca vitulina	Duck Island, Isle of Shoals 8/1/06	STX	<dl	Feces	RBA	NH	42.9758	-70.6114	2006-08-01
Harbor seal	Phoca vitulina	MARC-06-047-Pv	DA	<dl	Feces	LCMS	ME	43.3427	-70.5224	2006-08-02
Harbor seal	Phoca vitulina	MARC-06-047-Pv	DA	<dl	Gastric	LCMS	ME	43.3427	-70.5224	2006-08-02
Harbor seal	Phoca vitulina	MARC-06-047-Pv	STX	<dl	Feces	RBA	ME	43.3427	-70.5224	2006-08-02
Harbor seal	Phoca vitulina	MARC-06-047-Pv	STX	<dl	Gastric	RBA	ME	43.3427	-70.5224	2006-08-02
Harbor seal	Phoca vitulina	MARC-06-047-Pv	STX	<dl	Urine	RBA	ME	43.3427	-70.5224	2006-08-02
Hooded seal	Cystophora cristata	CCSN06-234Cc	STX	<dl	Feces	RBA	MA	41.631	-70.2453	2006-08-03
Harbor seal	Phoca vitulina	MARC-06-050-Pv	DA	<dl	Feces	LCMS	ME	43.4469	-70.3367	2006-08-05
Harbor seal	Phoca vitulina	MARC-06-050-Pv	STX	<dl	Feces	RBA	ME	43.4469	-70.3367	2006-08-05
Hooded seal	Cystophora cristata	MARC-06-052-Cc	DA	<dl	Feces	LCMS	ME	43.1609	-70.6206	2006-08-05
Hooded seal	Cystophora cristata	MARC-06-052-Cc	DA	<dl	Gastric	LCMS	ME	43.1609	-70.6206	2006-08-05
Hooded seal	Cystophora cristata	MARC-06-052-Cc	STX	<dl	Feces	RBA	ME	43.1609	-70.6206	2006-08-05
Hooded seal	Cystophora cristata	MARC-06-052-Cc	STX	<dl	Gastric	RBA	ME	43.1609	-70.6206	2006-08-05
Hooded seal	Cystophora cristata	MARC-06-052-Cc	STX	pos.	Urine	RBA	ME	43.1609	-70.6206	2006-08-05
Harbor seal	Phoca vitulina	MARC-06-056-Pv	DA	<dl	Feces	LCMS	ME	43.4513	-70.3674	2006-08-13
Harbor seal	Phoca vitulina	MARC-06-056-Pv	DA	<dl	Gastric	LCMS	ME	43.4513	-70.3674	2006-08-13
Harbor seal	Phoca vitulina	MARC-06-056-Pv	DA	<dl	Urine	LCMS	ME	43.4513	-70.3674	2006-08-13
Harbor seal	Phoca vitulina	MARC-06-056-Pv	STX	34	Feces	RBA	ME	43.4513	-70.3674	2006-08-13
Harbor seal	Phoca vitulina	MARC-06-056-Pv	STX	<dl	Gastric	RBA	ME	43.4513	-70.3674	2006-08-13
Harbor seal	Phoca vitulina	MARC-06-056-Pv	STX	<dl	Urine	RBA	ME	43.4513	-70.3674	2006-08-13
Harbor seal	Phoca vitulina	DMR-06-183Pv	DA	<dl	Feces	LCMS	ME	43.839	-69.5147	2006-08-16
Harbor seal	Phoca vitulina	DMR-06-183Pv	STX	<dl	Feces	RBA	ME	43.839	-69.5147	2006-08-16
Harbor seal	Phoca vitulina	MARC-06-058-Pv	DA	<dl	Feces	LCMS	ME	43.3244	-70.6148	2006-08-18
Harbor seal	Phoca vitulina	MARC-06-058-Pv	DA	<dl	Gastric	LCMS	ME	43.3244	-70.6148	2006-08-18
Harbor seal	Phoca vitulina	MARC-06-058-Pv	STX	<dl	Feces	RBA	ME	43.3244	-70.6148	2006-08-18
Harbor seal	Phoca vitulina	MARC-06-058-Pv	STX	<dl	Gastric	RBA	ME	43.3244	-70.6148	2006-08-18
Harbor seal	Phoca vitulina	DMR-06-194Pv	DA	<dl	Feces	LCMS	ME	43.858	-69.6809	2006-08-19
Harbor seal	Phoca vitulina	DMR-06-194Pv	DA	<dl	Gastric	LCMS	ME	43.858	-69.6809	2006-08-19
Harbor seal	Phoca vitulina	DMR-06-194Pv	STX	<dl	Feces	RBA	ME	43.858	-69.6809	2006-08-19
Harbor seal	Phoca vitulina	DMR-06-194Pv	STX	<dl	Gastric	RBA	ME	43.858	-69.6809	2006-08-19
Harbor seal	Phoca vitulina	D06315	DA	<dl	Feces	LCMS	Offshore/bycatch	43.2203	-69.755	2006-08-22
Harbor seal	Phoca vitulina	D06315	STX	425	Feces	RBA	Offshore/bycatch	43.2203	-69.755	2006-08-22
Harbor seal	Phoca vitulina	MARC-06-063-Pv	DA	<dl	Feces	LCMS	ME	43.319	-70.5581	2006-08-25
Harbor seal	Phoca vitulina	MARC-06-063-Pv	DA	<dl	Gastric	LCMS	ME	43.319	-70.5581	2006-08-25
Harbor seal	Phoca vitulina	MARC-06-063-Pv	STX	<dl	Feces	RBA	ME	43.319	-70.5581	2006-08-25
Harbor seal	Phoca vitulina	MARC-06-063-Pv	STX	<dl	Gastric	RBA	ME	43.319	-70.5581	2006-08-25
Harbor seal	Phoca vitulina	MARC-06-066-Pv	DA	<dl	Bile	LCMS	ME	43.4632	-70.3819	2006-08-29
Harbor seal	Phoca vitulina	MARC-06-066-Pv	DA	<dl	Gastric	LCMS	ME	43.4632	-70.3819	2006-08-29
Harbor seal	Phoca vitulina	MARC-06-066-Pv	DA	<dl	Urine	LCMS	ME	43.4632	-70.3819	2006-08-29
Harbor seal	Phoca vitulina	MARC-06-066-Pv	STX	<dl	Bile	RBA	ME	43.4632	-70.3819	2006-08-29
Harbor seal	Phoca vitulina	MARC-06-066-Pv	STX	<dl	Gastric	RBA	ME	43.4632	-70.3819	2006-08-29
Harbor seal	Phoca vitulina	MARC-06-066-Pv	STX	<dl	Urine	RBA	ME	43.4632	-70.3819	2006-08-29
Harbor porpoise	Phocoena phocoena	MARC-06-067-Pp	DA	<dl	Feces	LCMS	ME	44.0675	-69.0877	2006-08-31
Harbor porpoise	Phocoena phocoena	MARC-06-067-Pp	DA	<dl	Gastric	LCMS	ME	44.0675	-69.0877	2006-08-31
Harbor porpoise	Phocoena phocoena	MARC-06-067-Pp	STX	<dl	Feces	RBA	ME	44.0675	-69.0877	2006-08-31
Harbor porpoise	Phocoena phocoena	MARC-06-067-Pp	STX	<dl	Gastric	RBA	ME	44.0675	-69.0877	2006-08-31
Harbor seal	Phoca vitulina	MARC-06-070-Pv	DA	<dl	Feces	LCMS	ME	43.3244	-70.6148	2006-09-02
Harbor seal	Phoca vitulina	MARC-06-070-Pv	DA	<dl	Gastric	LCMS	ME	43.3244	-70.6148	2006-09-02
Harbor seal	Phoca vitulina	MARC-06-070-Pv	DA	<dl	Urine	LCMS	ME	43.3244	-70.6148	2006-09-02
Harbor seal	Phoca vitulina	MARC-06-070-Pv	STX	<dl	Feces	RBA	ME	43.3244	-70.6148	2006-09-02
Harbor seal	Phoca vitulina	MARC-06-070-Pv	STX	<dl	Gastric	RBA	ME	43.3244	-70.6148	2006-09-02
Harbor seal	Phoca vitulina	MH-06-589-Pv	DA	<dl	Feces	LCMS	MA	41.96	-70.64	2006-09-03
Harbor seal	Phoca vitulina	MH-06-589-Pv	STX	<dl	Feces	RBA	MA	41.96	-70.64	2006-09-03
Harbor seal	Phoca vitulina	MARC-06-075-Pv	DA	<dl	Gastric	LCMS	ME	43.3471	-70.484	2006-09-09
Harbor seal	Phoca vitulina	MARC-06-075-Pv	DA	<dl	Urine	LCMS	ME	43.3471	-70.484	2006-09-09
Harbor seal	Phoca vitulina	MARC-06-075-Pv	STX	<dl	Gastric	RBA	ME	43.3471	-70.484	2006-09-09
Harbor seal	Phoca vitulina	MARC-06-081-Pv	STX	<dl	Feces	RBA	ME	43.3477	-70.481	2006-09-14
Harbor seal	Phoca vitulina	MARC-06-083-Pv	DA	<dl	Gastric	LCMS	ME	43.4011	-70.4056	2006-09-20
Harbor seal	Phoca vitulina	MARC-06-083-Pv	STX	<dl	Gastric	RBA	ME	43.4011	-70.4056	2006-09-20
Harbor seal	Phoca vitulina	MARC-06-092-Pv	DA	<dl	Feces	LCMS	ME	43.4423	-70.3487	2006-09-23
Harbor seal	Phoca vitulina	MARC-06-092-Pv	DA	<dl	Gastric	LCMS	ME	43.4423	-70.3487	2006-09-23
Harbor seal	Phoca vitulina	MARC-06-092-Pv	STX	<dl	Feces	RBA	ME	43.4423	-70.3487	2006-09-23
Harbor seal	Phoca vitulina	MARC-06-092-Pv	STX	<dl	Gastric	RBA	ME	43.4423	-70.3487	2006-09-23
Harbor seal	Phoca vitulina	MARC-06-093-Pv	DA	<dl	Feces	LCMS	ME	43.3451	-70.4861	2006-09-24
Harbor seal	Phoca vitulina	MARC-06-093-Pv	STX	<dl	Feces	RBA	ME	43.3451	-70.4861	2006-09-24
Harbor seal	Phoca vitulina	MARC-06-093-Pv	STX	<dl	Gastric	RBA	ME	43.3451	-70.4861	2006-09-24
Harbor seal	Phoca vitulina	MARC-06-095-Pv	DA	<dl	Gastric	LCMS	ME	43.3432	-70.5208	2006-09-27
Harbor seal	Phoca vitulina	MARC-06-095-Pv	STX	<dl	Feces	RBA	ME	43.3432	-70.5208	2006-09-27
Harbor seal	Phoca vitulina	MARC-06-095-Pv	STX	<dl	Gastric	RBA	ME	43.3432	-70.5208	2006-09-27
Harbor seal	Phoca vitulina	MARC-06-095-Pv	STX	<dl	Urine	RBA	ME	43.3432	-70.5208	2006-09-27
Harbor seal	Phoca vitulina	MARC-06-096-Pv	DA	<dl	Feces	LCMS	ME	43.2724	-70.584	2006-09-29
Harbor seal	Phoca vitulina	MARC-06-096-Pv	DA	<dl	Gastric	LCMS	ME	43.2724	-70.584	2006-09-29
Harbor seal	Phoca vitulina	MARC-06-096-Pv	STX	62	Feces	RBA	ME	43.2724	-70.584	2006-09-29
Harbor seal	Phoca vitulina	MARC-06-096-Pv	STX	<dl	Gastric	RBA	ME	43.2724	-70.584	2006-09-29
Harbor seal	Phoca vitulina	MARC-06-097-Pv	DA	<dl	Feces	LCMS	ME	43.4393	-70.3619	2006-10-02
Harbor seal	Phoca vitulina	MARC-06-097-Pv	DA	<dl	Gastric	LCMS	ME	43.4393	-70.3619	2006-10-02
Harbor seal	Phoca vitulina	MARC-06-097-Pv	DA	<dl	Urine	LCMS	ME	43.4393	-70.3619	2006-10-02
Harbor seal	Phoca vitulina	MARC-06-097-Pv	STX	<dl	Feces	RBA	ME	43.4393	-70.3619	2006-10-02
Harbor seal	Phoca vitulina	MARC-06-097-Pv	STX	<dl	Gastric	RBA	ME	43.4393	-70.3619	2006-10-02
Long-finned pilot whale	Globicephala melas	CCSN06-257Gm	DA	<dl	Feces	LCMS	MA	41.908	-69.9965	2006-10-04
Long-finned pilot whale	Globicephala melas	CCSN06-257Gm	DA	<dl	Urine	LCMS	MA	41.908	-69.9965	2006-10-04
Long-finned pilot whale	Globicephala melas	CCSN06-257Gm	STX	<dl	Feces	RBA	MA	41.908	-69.9965	2006-10-04
Long-finned pilot whale	Globicephala melas	CCSN06-257Gm	STX	<dl	Urine	RBA	MA	41.908	-69.9965	2006-10-04
Harbor seal	Phoca vitulina	MARC-06-104-Pv	DA	<dl	Feces	LCMS	ME	43.4416	-70.3444	2006-10-18
Harbor seal	Phoca vitulina	MARC-06-104-Pv	DA	<dl	Gastric	LCMS	ME	43.4416	-70.3444	2006-10-18
Harbor seal	Phoca vitulina	MARC-06-104-Pv	STX	<dl	Feces	RBA	ME	43.4416	-70.3444	2006-10-18
Harbor seal	Phoca vitulina	MARC-06-104-Pv	STX	<dl	Gastric	RBA	ME	43.4416	-70.3444	2006-10-18
Harbor seal	Phoca vitulina	MARC-06-104-Pv	STX	pos.	Urine	RBA	ME	43.4416	-70.3444	2006-10-18
Bottlenose dolphin	Tursiops truncatus	06-661-Tt	DA	<dl	Feces	LCMS	MA	42.2257	-70.9727	2006-10-30
Bottlenose dolphin	Tursiops truncatus	06-661-Tt	DA	<dl	Liver	LCMS	MA	42.2257	-70.9727	2006-10-30
Bottlenose dolphin	Tursiops truncatus	06-661-Tt	DA	<dl	Urine	LCMS	MA	42.2257	-70.9727	2006-10-30
Bottlenose dolphin	Tursiops truncatus	06-661-Tt	STX	<dl	Feces	RBA	MA	42.2257	-70.9727	2006-10-30
Bottlenose dolphin	Tursiops truncatus	06-661-Tt	STX	63	Liver	RBA	MA	42.2257	-70.9727	2006-10-30
Bottlenose dolphin	Tursiops truncatus	06-661-Tt	STX	<dl	Urine	RBA	MA	42.2257	-70.9727	2006-10-30
Harbor seal	Phoca vitulina	JP2 S.E. side	DA	3	Feces	LCMS	MA	41.8885	-70.0686	2006-11-03
Harbor seal	Phoca vitulina	JP2 S.E. side	STX	<dl	Feces	RBA	MA	41.8885	-70.0686	2006-11-03
Harbor seal	Phoca vitulina	JP3 S.E.	DA	<dl	Feces	LCMS	MA	41.8885	-70.0686	2006-11-03
Harbor seal	Phoca vitulina	JP3 S.E.	STX	<dl	Feces	RBA	MA	41.8885	-70.0686	2006-11-03
Harbor seal	Phoca vitulina	JP4 S.E. High up	DA	<dl	Feces	LCMS	MA	41.8885	-70.0686	2006-11-03
Harbor seal	Phoca vitulina	JP4 S.E. High up	STX	<dl	Feces	RBA	MA	41.8885	-70.0686	2006-11-03
Harbor seal	Phoca vitulina	JP5 mid	DA	<dl	Feces	LCMS	MA	41.8885	-70.0686	2006-11-03
Harbor seal	Phoca vitulina	JP5 mid	STX	<dl	Feces	RBA	MA	41.8885	-70.0686	2006-11-03
Harbor seal	Phoca vitulina	unknown2005pup	DA	<dl	Feces	LCMS	MA	41.8885	-70.0686	2006-11-04
Harbor seal	Phoca vitulina	unknown2005pup	DA	<dl	Gastric	LCMS	MA	41.8885	-70.0686	2006-11-04
Harbor seal	Phoca vitulina	unknown2005pup	STX	<dl	Feces	RBA	MA	41.8885	-70.0686	2006-11-04
Harbor seal	Phoca vitulina	unknown2005pup	STX	<dl	Gastric	RBA	MA	41.8885	-70.0686	2006-11-04
Harbor seal	Phoca vitulina	MARC-06-109-Pv	DA	<dl	Feces	LCMS	ME	43.4516	-70.3701	2006-11-10
Harbor seal	Phoca vitulina	MARC-06-109-Pv	DA	<dl	Gastric	LCMS	ME	43.4516	-70.3701	2006-11-10
Harbor seal	Phoca vitulina	MARC-06-109-Pv	STX	<dl	Feces	RBA	ME	43.4516	-70.3701	2006-11-10
Harbor seal	Phoca vitulina	MARC-06-109-Pv	STX	<dl	Gastric	RBA	ME	43.4516	-70.3701	2006-11-10
Harbor seal	Phoca vitulina	CCSN06-262Pv	DA	<dl	Gastric	LCMS	MA	41.7646	-70.4761	2006-11-26
Harbor seal	Phoca vitulina	CCSN06-262Pv	STX	<dl	Gastric	RBA	MA	41.7646	-70.4761	2006-11-26
Short-beaked common dolphin	Delphinus delphis	CCSN06-264Dd	DA	<dl	Feces	LCMS	MA	41.7647	-70.4762	2006-12-11
Short-beaked common dolphin	Delphinus delphis	CCSN06-264Dd	DA	<dl	Gastric	LCMS	MA	41.7647	-70.4762	2006-12-11
Short-beaked common dolphin	Delphinus delphis	CCSN06-264Dd	DA	<dl	Urine	LCMS	MA	41.7647	-70.4762	2006-12-11
Short-beaked common dolphin	Delphinus delphis	CCSN06-264Dd	STX	<dl	Gastric	RBA	MA	41.7647	-70.4762	2006-12-11
Short-beaked common dolphin	Delphinus delphis	CCSN06-264Dd	STX	<dl	Urine	RBA	MA	41.7647	-70.4762	2006-12-11
Short-beaked common dolphin	Delphinus delphis	CCSN06-266Dd	DA	<dl	Feces	LCMS	MA	41.7531	-70.152	2006-12-29
Short-beaked common dolphin	Delphinus delphis	CCSN06-266Dd	STX	<dl	Gastric	RBA	MA	41.7531	-70.152	2006-12-29
Short-beaked common dolphin	Delphinus delphis	CCSN07-004Dd	DA	<dl	Gastric	LCMS	MA	41.7802	-70.0472	2007-01-01
Short-beaked common dolphin	Delphinus delphis	CCSN07-004Dd	STX	<dl	Gastric	RBA	MA	41.7802	-70.0472	2007-01-01
Long-finned pilot whale	Globicephala melas	CCSN07-022Gm	DA	<dl	Feces	LCMS	MA	41.9307	-70.0682	2007-01-07
Long-finned pilot whale	Globicephala melas	CCSN07-022Gm	DA	<dl	Urine	LCMS	MA	41.9307	-70.0682	2007-01-07
Long-finned pilot whale	Globicephala melas	CCSN07-022Gm	STX	<dl	Gastric	RBA	MA	41.9307	-70.0682	2007-01-07
Long-finned pilot whale	Globicephala melas	CCSN07-022Gm	STX	<dl	Urine	RBA	MA	41.9307	-70.0682	2007-01-07
Harbor porpoise	Phocoena phocoena	MARC-07-001-Pp	DA	<dl	Feces	LCMS	ME	43.5376	-70.3488	2007-01-07
Harbor porpoise	Phocoena phocoena	MARC-07-001-Pp	DA	<dl	Urine	LCMS	ME	43.5376	-70.3488	2007-01-07
Harbor porpoise	Phocoena phocoena	MARC-07-001-Pp	STX	<dl	Feces	RBA	ME	43.5376	-70.3488	2007-01-07
Harbor porpoise	Phocoena phocoena	MARC-07-001-Pp	STX	53	Urine	RBA	ME	43.5376	-70.3488	2007-01-07
Short-beaked common dolphin	Delphinus delphis	CCSN07-036Dd	DA	<dl	Urine	LCMS	MA	41.7432	-70.6767	2007-01-11
Short-beaked common dolphin	Delphinus delphis	CCSN07-036Dd	STX	<dl	Feces	RBA	MA	41.7432	-70.6767	2007-01-11
Short-beaked common dolphin	Delphinus delphis	CCSN07-036Dd	STX	<dl	Urine	RBA	MA	41.7432	-70.6767	2007-01-11
Short-beaked common dolphin	Delphinus delphis	CCSN07-040Dd	STX	<dl	Feces	RBA	MA	42.2807	-71.0168	2007-01-17
Short-beaked common dolphin	Delphinus delphis	CCSN07-040Dd	STX	<dl	Urine	RBA	MA	42.2807	-71.0168	2007-01-17
Harbor seal	Phoca vitulina	CCSN07-049Pv	DA	<dl	Feces	LCMS	MA	41.6775	-71.195	2007-01-17
Harbor seal	Phoca vitulina	CCSN07-049Pv	DA	<dl	Gastric	LCMS	MA	41.6775	-71.195	2007-01-17
Harbor seal	Phoca vitulina	CCSN07-049Pv	STX	<dl	Feces	RBA	MA	41.6775	-71.195	2007-01-17
Harbor seal	Phoca vitulina	CCSN07-049Pv	STX	<dl	Gastric	RBA	MA	41.6775	-71.195	2007-01-17
Harp seal	Pagophilus groenlandicus	MH-07-421-Pg	DA	<dl	Feces	LCMS	MA	41.963	-70.6681	2007-01-17
Harp seal	Pagophilus groenlandicus	MH-07-421-Pg	DA	<dl	Gastric	LCMS	MA	41.963	-70.6681	2007-01-17
Harp seal	Pagophilus groenlandicus	MH-07-421-Pg	STX	<dl	Feces	RBA	MA	41.963	-70.6681	2007-01-17
Harp seal	Pagophilus groenlandicus	MH-07-421-Pg	STX	<dl	Gastric	RBA	MA	41.963	-70.6681	2007-01-17
Harp seal	Pagophilus groenlandicus	CCSN07-059Pg	DA	<dl	Feces	LCMS	MA	41.7954	-69.9352	2007-01-30
Harp seal	Pagophilus groenlandicus	CCSN07-059Pg	STX	<dl	Feces	RBA	MA	41.7954	-69.9352	2007-01-30
Harp seal	Pagophilus groenlandicus	CCSN07-063Pg	DA	<dl	Feces	LCMS	MA	41.64	-70.2132	2007-01-30
Harp seal	Pagophilus groenlandicus	CCSN07-063Pg	STX	<dl	Feces	RBA	MA	41.64	-70.2132	2007-01-30
Harp seal	Pagophilus groenlandicus	D08762Pg	DA	<dl	Feces	LCMS	Offshore/bycatch	40.47	-70.39	2007-02-02
Harp seal	Pagophilus groenlandicus	D08762Pg	DA	<dl	Gastric	LCMS	Offshore/bycatch	40.47	-70.39	2007-02-02
Harp seal	Pagophilus groenlandicus	D08762Pg	STX	<dl	Feces	RBA	Offshore/bycatch	40.47	-70.39	2007-02-02
Harp seal	Pagophilus groenlandicus	CCSN07-066Pg	DA	<dl	Feces	LCMS	MA	41.5663	-70.467	2007-02-05
Harp seal	Pagophilus groenlandicus	CCSN07-066Pg	STX	<dl	Feces	RBA	MA	41.5663	-70.467	2007-02-05
Harp seal	Pagophilus groenlandicus	CCSN07-076Pg	DA	<dl	Feces	LCMS	MA	41.6674	-69.9461	2007-02-13
Harp seal	Pagophilus groenlandicus	CCSN07-076Pg	STX	<dl	Feces	RBA	MA	41.6674	-69.9461	2007-02-13
Harp seal	Pagophilus groenlandicus	MARC-07-008-Pg	DA	<dl	Feces	LCMS	NH	43.026	-70.73	2007-02-20
Harp seal	Pagophilus groenlandicus	MARC-07-008-Pg	DA	<dl	Gastric	LCMS	NH	43.026	-70.73	2007-02-20
Harp seal	Pagophilus groenlandicus	MARC-07-008-Pg	STX	<dl	Feces	RBA	NH	43.026	-70.73	2007-02-20
Harp seal	Pagophilus groenlandicus	MARC-07-008-Pg	STX	<dl	Gastric	RBA	NH	43.026	-70.73	2007-02-20
Harp seal	Pagophilus groenlandicus	D08363Pg	DA	<dl	Feces	LCMS	Offshore/bycatch	42.43	-70.25	2007-03-04
Harp seal	Pagophilus groenlandicus	D08363Pg	DA	<dl	Gastric	LCMS	Offshore/bycatch	42.43	-70.25	2007-03-04
Harp seal	Pagophilus groenlandicus	D08363Pg	STX	<dl	Feces	RBA	Offshore/bycatch	42.43	-70.25	2007-03-04
Harp seal	Pagophilus groenlandicus	D08363Pg	STX	<dl	Gastric	RBA	Offshore/bycatch	42.43	-70.25	2007-03-04
Harp seal	Pagophilus groenlandicus	D06302Pg	DA	<dl	Feces	LCMS	Offshore/bycatch	42.4267	-70.485	2007-03-07
Harp seal	Pagophilus groenlandicus	D06302Pg	STX	<dl	Feces	RBA	Offshore/bycatch	42.4267	-70.485	2007-03-07
Harp seal	Pagophilus groenlandicus	D06302Pg	STX	<dl	Gastric	RBA	Offshore/bycatch	42.4267	-70.485	2007-03-07
Harbor seal	Phoca vitulina	CCSN07-101Pv	DA	<dl	Feces	LCMS	MA	41.7097	-70.2763	2007-03-13
Harbor seal	Phoca vitulina	CCSN07-101Pv	STX	<dl	Feces	RBA	MA	41.7097	-70.2763	2007-03-13
Harp seal	Pagophilus groenlandicus	CCSN07-103Pg	DA	<dl	Feces	LCMS	MA	41.652	-70.1554	2007-03-15
Harp seal	Pagophilus groenlandicus	CCSN07-103Pg	STX	<dl	Feces	RBA	MA	41.652	-70.1554	2007-03-15
Harp seal	Pagophilus groenlandicus	CCSN07-116Pg	DA	<dl	Feces	LCMS	MA	41.6296	-70.3623	2007-03-28
Harp seal	Pagophilus groenlandicus	CCSN07-116Pg	STX	<dl	Feces	RBA	MA	41.6296	-70.3623	2007-03-28
Harbor seal	Phoca vitulina	CCSN07-121Pv	DA	<dl	Feces	LCMS	MA	41.4914	-71.0389	2007-04-04
Harbor seal	Phoca vitulina	CCSN07-121Pv	STX	<dl	Feces	RBA	MA	41.4914	-71.0389	2007-04-04
Gray seal	Halichoerus grypus	CCSN07-129Hg	DA	<dl	Gastric	LCMS	MA	41.9256	-69.975	2007-04-09
Gray seal	Halichoerus grypus	CCSN07-129Hg	STX	<dl	Gastric	RBA	MA	41.9256	-69.975	2007-04-09
Gray seal	Halichoerus grypus	D08165Hg	DA	<dl	Feces	LCMS	Offshore/bycatch	40.1467	-70.25	2007-04-11
Gray seal	Halichoerus grypus	D08165Hg	DA	trace	Gastric	LCMS	Offshore/bycatch	40.1467	-70.25	2007-04-11
Gray seal	Halichoerus grypus	D08165Hg	STX	<dl	Feces	RBA	Offshore/bycatch	40.1467	-70.25	2007-04-11
Gray seal	Halichoerus grypus	D08165Hg	STX	<dl	Gastric	RBA	Offshore/bycatch	40.1467	-70.25	2007-04-11
Harbor seal	Phoca vitulina	CCSN07-139Pv	DA	<dl	Feces	LCMS	MA	41.6926	-69.9463	2007-04-22
Harbor seal	Phoca vitulina	CCSN07-139Pv	DA	<dl	Gastric	LCMS	MA	41.6926	-69.9463	2007-04-22
Harbor seal	Phoca vitulina	CCSN07-139Pv	STX	<dl	Feces	RBA	MA	41.6926	-69.9463	2007-04-22
Harbor seal	Phoca vitulina	CCSN07-139Pv	STX	<dl	Gastric	RBA	MA	41.6926	-69.9463	2007-04-22
Harbor porpoise	Phocoena phocoena	D08760Pp	DA	<dl	Feces	LCMS	Offshore/bycatch	40.315	-69.2817	2007-04-22
Harbor porpoise	Phocoena phocoena	D08760Pp	DA	<dl	Gastric	LCMS	Offshore/bycatch	40.315	-69.2817	2007-04-22
Harbor porpoise	Phocoena phocoena	D08760Pp	DA	<dl	Urine	LCMS	Offshore/bycatch	40.315	-69.2817	2007-04-22
Gray seal	Halichoerus grypus	D05136Hg	DA	<dl	Feces	LCMS	Offshore/bycatch	40.0433	-69.4217	2007-04-23
Gray seal	Halichoerus grypus	D05136Hg	DA	<dl	Gastric	LCMS	Offshore/bycatch	40.0433	-69.4217	2007-04-23
Gray seal	Halichoerus grypus	D05136Hg	STX	<dl	Feces	RBA	Offshore/bycatch	40.0433	-69.4217	2007-04-23
Gray seal	Halichoerus grypus	D05136Hg	STX	<dl	Gastric	RBA	Offshore/bycatch	40.0433	-69.4217	2007-04-23
Striped dolphin	Stenella coeruleoalba	MARC-07-020-Sc	DA	<dl	Feces	LCMS	ME	43.8611	-69.52	2007-04-23
Striped dolphin	Stenella coeruleoalba	MARC-07-020-Sc	DA	<dl	Gastric	LCMS	ME	43.8611	-69.52	2007-04-23
Striped dolphin	Stenella coeruleoalba	MARC-07-020-Sc	STX	72	Feces	RBA	ME	43.8611	-69.52	2007-04-23
Striped dolphin	Stenella coeruleoalba	MARC-07-020-Sc	STX	<dl	Gastric	RBA	ME	43.8611	-69.52	2007-04-23
Harbor seal	Phoca vitulina	CCSN07-141Pv	DA	<dl	Feces	LCMS	MA	41.7723	-70.491	2007-04-27
Harbor seal	Phoca vitulina	CCSN07-141Pv	DA	<dl	Gastric	LCMS	MA	41.7723	-70.491	2007-04-27
Harbor seal	Phoca vitulina	CCSN07-141Pv	DA	<dl	Urine	LCMS	MA	41.7723	-70.491	2007-04-27
Harbor seal	Phoca vitulina	CCSN07-141Pv	STX	<dl	Feces	RBA	MA	41.7723	-70.491	2007-04-27
Harbor seal	Phoca vitulina	CCSN07-141Pv	STX	<dl	Gastric	RBA	MA	41.7723	-70.491	2007-04-27
Harbor seal	Phoca vitulina	MARC-07-026-Pv	DA	<dl	Feces	LCMS	MA	42.2422	-70.7875	2007-05-11
Harbor seal	Phoca vitulina	MARC-07-026-Pv	DA	<dl	Urine	LCMS	MA	42.2422	-70.7875	2007-05-11
Harbor seal	Phoca vitulina	MARC-07-026-Pv	STX	<dl	Feces	RBA	MA	42.2422	-70.7875	2007-05-11
Harbor seal	Phoca vitulina	MARC-07-026-Pv	STX	<dl	Urine	RBA	MA	42.2422	-70.7875	2007-05-11
Harbor seal	Phoca vitulina	MARC-07-028-Pv	DA	<dl	Feces	LCMS	ME	44.4065	-68.4307	2007-05-13
Harbor seal	Phoca vitulina	MARC-07-028-Pv	STX	<dl	Feces	RBA	ME	44.4065	-68.4307	2007-05-13
Humpback whale	Megaptera novaeangliae	MH-07-468-Mn	DA	<dl	Kidney	LCMS	MA	42.6351	-70.5986	2007-05-14
Humpback whale	Megaptera novaeangliae	MH-07-468-Mn	DA	<dl	Liver	LCMS	MA	42.6351	-70.5986	2007-05-14
Humpback whale	Megaptera novaeangliae	MH-07-468-Mn	STX	<dl	Kidney	RBA	MA	42.6351	-70.5986	2007-05-14
Humpback whale	Megaptera novaeangliae	MH-07-468-Mn	STX	<dl	Liver	RBA	MA	42.6351	-70.5986	2007-05-14
Humpback whale	Megaptera novaeangliae	07-468-Mn	DA	<dl	Feces	LCMS	ME	44.169	-69.074	2007-05-15
Humpback whale	Megaptera novaeangliae	07-468-Mn	DA	<dl	Gastric	LCMS	ME	44.169	-69.074	2007-05-15
Humpback whale	Megaptera novaeangliae	07-468-Mn	DA	<dl	Liver	LCMS	ME	44.169	-69.074	2007-05-15
Humpback whale	Megaptera novaeangliae	07-468-Mn	STX	<dl	Feces	RBA	ME	44.169	-69.074	2007-05-15
Humpback whale	Megaptera novaeangliae	07-468-Mn	STX	<dl	Gastric	RBA	ME	44.169	-69.074	2007-05-15
Humpback whale	Megaptera novaeangliae	07-468-Mn	STX	<dl	Liver	RBA	ME	44.169	-69.074	2007-05-15
Harbor seal	Phoca vitulina	MARC-07-032-Pv	DA	<dl	Feces	LCMS	ME	43.7759	-69.7319	2007-05-23
Harbor seal	Phoca vitulina	MARC-07-032-Pv	DA	<dl	Gastric	LCMS	ME	43.7759	-69.7319	2007-05-23
Harbor seal	Phoca vitulina	MARC-07-032-Pv	STX	<dl	Feces	RBA	ME	43.7759	-69.7319	2007-05-23
Harbor seal	Phoca vitulina	MARC-07-032-Pv	STX	<dl	Gastric	RBA	ME	43.7759	-69.7319	2007-05-23
Harbor seal	Phoca vitulina	MARC-07-035-Pv	DA	<dl	Feces	LCMS	ME	44.329	-68.1822	2007-05-27
Harbor seal	Phoca vitulina	MARC-07-035-Pv	DA	<dl	Urine	LCMS	ME	44.329	-68.1822	2007-05-27
Harbor seal	Phoca vitulina	MARC-07-035-Pv	STX	<dl	Feces	RBA	ME	44.329	-68.1822	2007-05-27
Harbor seal	Phoca vitulina	MARC-07-035-Pv	STX	<dl	Urine	RBA	ME	44.329	-68.1822	2007-05-27
Fin whale	Balaenoptera physalus	MH-07-473-Bp	DA	<dl	Feces	LCMS	MA	42.4018	-70.8334	2007-05-30
Fin whale	Balaenoptera physalus	MH-07-473-Bp	DA	<dl	Kidney	LCMS	MA	42.4018	-70.8334	2007-05-30
Fin whale	Balaenoptera physalus	MH-07-473-Bp	STX	<dl	Feces	RBA	MA	42.4018	-70.8334	2007-05-30
Fin whale	Balaenoptera physalus	MH-07-473-Bp	STX	<dl	Kidney	RBA	MA	42.4018	-70.8334	2007-05-30
Harbor porpoise	Phocoena phocoena	MARC-07-038-Pp	DA	<dl	Feces	LCMS	ME	43.16	-70.621	2007-06-03
Harbor porpoise	Phocoena phocoena	MARC-07-038-Pp	DA	<dl	Gastric	LCMS	ME	43.16	-70.621	2007-06-03
Harbor porpoise	Phocoena phocoena	MARC-07-038-Pp	DA	<dl	Urine	LCMS	ME	43.16	-70.621	2007-06-03
Harbor porpoise	Phocoena phocoena	MARC-07-038-Pp	STX	<dl	Feces	RBA	ME	43.16	-70.621	2007-06-03
Harbor porpoise	Phocoena phocoena	MARC-07-038-Pp	STX	<dl	Gastric	RBA	ME	43.16	-70.621	2007-06-03
Harbor porpoise	Phocoena phocoena	MARC-07-038-Pp	STX	<dl	Urine	RBA	ME	43.16	-70.621	2007-06-03
Sei whale	Balaenoptera borealis	07-473-Bb	DA	<dl	Feces	LCMS	MA	42.562	-70.779	2007-06-05
Sei whale	Balaenoptera borealis	07-473-Bb	DA	<dl	Gastric	LCMS	MA	42.562	-70.779	2007-06-05
Sei whale	Balaenoptera borealis	07-473-Bb	STX	<dl	Gastric	RBA	MA	42.562	-70.779	2007-06-05
Harbor seal	Phoca vitulina	DMR-07-039Pv	DA	<dl	Feces	LCMS	ME	43.8926	-69.6976	2007-06-05
Harbor seal	Phoca vitulina	DMR-07-039Pv	STX	495	Feces	RBA	ME	43.8926	-69.6976	2007-06-05
Harbor seal	Phoca vitulina	MARC-07-040-Pv	STX	<dl	Feces	RBA	ME	44.3887	-68.2001	2007-06-05
Harbor seal	Phoca vitulina	MARC-07-042-Pv	DA	<dl	Feces	LCMS	ME	44.5207	-68.2722	2007-06-08
Harbor seal	Phoca vitulina	MARC-07-042-Pv	STX	156	Feces	RBA	ME	44.5207	-68.2722	2007-06-08
Harbor seal	Phoca vitulina	MARC-07-041-Pv	DA	<dl	Gastric	LCMS	ME	43.4719	-70.3839	2007-06-09
Harbor seal	Phoca vitulina	MARC-07-041-Pv	DA	<dl	Urine	LCMS	ME	43.4719	-70.3839	2007-06-09
Harbor seal	Phoca vitulina	MARC-07-041-Pv	STX	192	Feces	RBA	ME	43.4719	-70.3839	2007-06-09
Harbor seal	Phoca vitulina	MARC-07-041-Pv	STX	<dl	Gastric	RBA	ME	43.4719	-70.3839	2007-06-09
Harbor seal	Phoca vitulina	MARC-07-041-Pv	STX	<dl	Urine	RBA	ME	43.4719	-70.3839	2007-06-09
Harbor seal	Phoca vitulina	MARC-07-043-Pv	DA	<dl	Feces	LCMS	ME	43.829	-70.0995	2007-06-09
Harbor seal	Phoca vitulina	MARC-07-043-Pv	STX	<dl	Feces	RBA	ME	43.829	-70.0995	2007-06-09
Gray seal	Halichoerus grypus	DMR-07-044Hg	DA	<dl	Gastric	LCMS	ME	43.5433	-70.5075	2007-06-15
Gray seal	Halichoerus grypus	DMR-07-044Hg	STX	<dl	Gastric	RBA	ME	43.5433	-70.5075	2007-06-15
Harbor seal	Phoca vitulina	MARC-07-044-Pv	DA	<dl	Feces	LCMS	ME	43.3425	-70.4697	2007-06-17
Harbor seal	Phoca vitulina	MARC-07-044-Pv	STX	<dl	Feces	RBA	ME	43.3425	-70.4697	2007-06-17
Harbor seal	Phoca vitulina	MARC-07-045-Pv	DA	<dl	Feces	LCMS	ME	43.6965	-70.1115	2007-06-19
Harbor seal	Phoca vitulina	MARC-07-045-Pv	DA	<dl	Gastric	LCMS	ME	43.6965	-70.1115	2007-06-19
Harbor seal	Phoca vitulina	MARC-07-045-Pv	STX	<dl	Feces	RBA	ME	43.6965	-70.1115	2007-06-19
Harbor seal	Phoca vitulina	MARC-07-045-Pv	STX	<dl	Gastric	RBA	ME	43.6965	-70.1115	2007-06-19
Harbor seal	Phoca vitulina	MARC-07-047-Pv	DA	<dl	Feces	LCMS	ME	43.3874	-70.4166	2007-06-24
Harbor seal	Phoca vitulina	MARC-07-047-Pv	STX	<dl	Feces	RBA	ME	43.3874	-70.4166	2007-06-24
Harbor seal	Phoca vitulina	MARC-07-048-Pv	STX	<dl	Gastric	RBA	ME	43.4328	-70.3722	2007-06-27
Harbor seal	Phoca vitulina	MARC-07-049-Pv	DA	<dl	Feces	LCMS	ME	43.8605	-69.5196	2007-06-30
Harbor seal	Phoca vitulina	MARC-07-049-Pv	STX	390	Feces	RBA	ME	43.8605	-69.5196	2007-06-30
Harbor seal	Phoca vitulina	MARC-07-051-Pv	DA	<dl	Feces	LCMS	ME	43.4421	-70.3417	2007-07-03
Harbor seal	Phoca vitulina	MARC-07-051-Pv	DA	<dl	Urine	LCMS	ME	43.4421	-70.3417	2007-07-03
Harbor seal	Phoca vitulina	MARC-07-051-Pv	STX	<dl	Feces	RBA	ME	43.4421	-70.3417	2007-07-03
Harbor seal	Phoca vitulina	MARC-07-051-Pv	STX	<dl	Urine	RBA	ME	43.4421	-70.3417	2007-07-03
Harbor seal	Phoca vitulina	MARC-07-052-Pv	DA	<dl	Feces	LCMS	ME	43.2951	-70.5683	2007-07-04
Harbor seal	Phoca vitulina	MARC-07-052-Pv	DA	<dl	Gastric	LCMS	ME	43.2951	-70.5683	2007-07-04
Harbor seal	Phoca vitulina	MARC-07-052-Pv	STX	<dl	Feces	RBA	ME	43.2951	-70.5683	2007-07-04
Harbor seal	Phoca vitulina	MARC-07-052-Pv	STX	<dl	Gastric	RBA	ME	43.2951	-70.5683	2007-07-04
Harbor seal	Phoca vitulina	MARC-07-054-Pv	DA	<dl	Feces	LCMS	ME	43.5637	-70.1981	2007-07-10
Harbor seal	Phoca vitulina	MARC-07-054-Pv	STX	<dl	Feces	RBA	ME	43.5637	-70.1981	2007-07-10
Harbor seal	Phoca vitulina	MARC-07-054-Pv	STX	<dl	Gastric	RBA	ME	43.5637	-70.1981	2007-07-10
Harbor seal	Phoca vitulina	MARC-07-056-Pv	DA	<dl	Feces	LCMS	ME	43.8329	-69.5779	2007-07-13
Harbor seal	Phoca vitulina	MARC-07-056-Pv	DA	<dl	Gastric	LCMS	ME	43.8329	-69.5779	2007-07-13
Harbor seal	Phoca vitulina	MARC-07-056-Pv	STX	<dl	Feces	RBA	ME	43.8329	-69.5779	2007-07-13
Harbor seal	Phoca vitulina	MARC-07-056-Pv	STX	<dl	Gastric	RBA	ME	43.8329	-69.5779	2007-07-13
Harbor seal	Phoca vitulina	DMR-07-092Pv	DA	<dl	Feces	LCMS	ME	43.3436	-70.507	2007-07-17
Harbor seal	Phoca vitulina	DMR-07-092Pv	DA	<dl	Gastric	LCMS	ME	43.3436	-70.507	2007-07-17
Harbor seal	Phoca vitulina	DMR-07-092Pv	STX	<dl	Feces	RBA	ME	43.3436	-70.507	2007-07-17
Harbor seal	Phoca vitulina	DMR-07-092Pv	STX	<dl	Gastric	RBA	ME	43.3436	-70.507	2007-07-17
Harbor seal	Phoca vitulina	MARC-07-057-Pv	DA	<dl	Feces	LCMS	ME	43.2705	-70.5843	2007-07-19
Harbor seal	Phoca vitulina	MARC-07-057-Pv	DA	<dl	Gastric	LCMS	ME	43.2705	-70.5843	2007-07-19
Harbor seal	Phoca vitulina	MARC-07-057-Pv	DA	<dl	Urine	LCMS	ME	43.2705	-70.5843	2007-07-19
Harbor seal	Phoca vitulina	MARC-07-057-Pv	STX	<dl	Feces	RBA	ME	43.2705	-70.5843	2007-07-19
Harbor seal	Phoca vitulina	MARC-07-057-Pv	STX	<dl	Gastric	RBA	ME	43.2705	-70.5843	2007-07-19
Harbor seal	Phoca vitulina	MARC-07-058-Pv	DA	<dl	Urine	LCMS	ME	43.26	-70.2	2007-07-22
Harbor seal	Phoca vitulina	MARC-07-058-Pv	STX	<dl	Urine	RBA	ME	43.26	-70.2	2007-07-22
Harbor seal	Phoca vitulina	DMR-07-109Pv	DA	<dl	Gastric	LCMS	ME	43.3196	-70.5601	2007-07-28
Harbor seal	Phoca vitulina	DMR-07-109Pv	DA	<dl	Urine	LCMS	ME	43.3196	-70.5601	2007-07-28
Harbor seal	Phoca vitulina	DMR-07-109Pv	STX	204	Feces	RBA	ME	43.3196	-70.5601	2007-07-28
Harbor seal	Phoca vitulina	DMR-07-109Pv	STX	<dl	Gastric	RBA	ME	43.3196	-70.5601	2007-07-28
Harbor seal	Phoca vitulina	DMR-07-109Pv	STX	<dl	Urine	RBA	ME	43.3196	-70.5601	2007-07-28
Harbor seal	Phoca vitulina	MARC-07-059-Pv	DA	<dl	Bile	LCMS	ME	43.6282	-70.2163	2007-07-29
Harbor seal	Phoca vitulina	MARC-07-059-Pv	DA	<dl	Feces	LCMS	ME	43.6282	-70.2163	2007-07-29
Harbor seal	Phoca vitulina	MARC-07-059-Pv	STX	<dl	Bile	RBA	ME	43.6282	-70.2163	2007-07-29
Harbor seal	Phoca vitulina	MARC-07-059-Pv	STX	<dl	Feces	RBA	ME	43.6282	-70.2163	2007-07-29
Harbor seal	Phoca vitulina	MARC-07-060-Pv	DA	<dl	Gastric	LCMS	ME	43.3991	-70.4094	2007-07-29
Harbor seal	Phoca vitulina	MARC-07-060-Pv	STX	<dl	Feces	RBA	ME	43.3991	-70.4094	2007-07-29
Harbor seal	Phoca vitulina	MARC-07-060-Pv	STX	<dl	Gastric	RBA	ME	43.3991	-70.4094	2007-07-29
Harbor seal	Phoca vitulina	MARC-07-061-Pv	DA	<dl	Bile	LCMS	MA	42.82	-70.81	2007-07-30
Harbor seal	Phoca vitulina	MARC-07-061-Pv	DA	<dl	Feces	LCMS	MA	42.82	-70.81	2007-07-30
Harbor seal	Phoca vitulina	MARC-07-061-Pv	DA	<dl	Gastric	LCMS	MA	42.82	-70.81	2007-07-30
Harbor seal	Phoca vitulina	MARC-07-061-Pv	STX	<dl	Bile	RBA	MA	42.82	-70.81	2007-07-30
Harbor seal	Phoca vitulina	MARC-07-061-Pv	STX	<dl	Feces	RBA	MA	42.82	-70.81	2007-07-30
Harbor seal	Phoca vitulina	MARC-07-061-Pv	STX	<dl	Gastric	RBA	MA	42.82	-70.81	2007-07-30
Harbor seal	Phoca vitulina	MARC-07-062-Pv	DA	<dl	Feces	LCMS	ME	43.3457	-70.4859	2007-07-31
Harbor seal	Phoca vitulina	MARC-07-062-Pv	STX	96	Feces	RBA	ME	43.3457	-70.4859	2007-07-31
Harbor seal	Phoca vitulina	MARC-07-062-Pv	STX	<dl	Gastric	RBA	ME	43.3457	-70.4859	2007-07-31
Harbor seal	Phoca vitulina	MARC-07-064-Pv	DA	<dl	Feces	LCMS	ME	43.43	-70.3742	2007-08-02
Harbor seal	Phoca vitulina	MARC-07-064-Pv	DA	<dl	Gastric	LCMS	ME	43.43	-70.3742	2007-08-02
Harbor seal	Phoca vitulina	MARC-07-064-Pv	STX	<dl	Feces	RBA	ME	43.43	-70.3742	2007-08-02
Harbor seal	Phoca vitulina	MARC-07-064-Pv	STX	<dl	Gastric	RBA	ME	43.43	-70.3742	2007-08-02
Northern minke whale	Balaenoptera acutorostrata	CCSN07-194Ba	DA	<dl	Feces	LCMS	MA	41.9994	-70.1196	2007-08-05
Northern minke whale	Balaenoptera acutorostrata	CCSN07-194Ba	DA	<dl	Gastric	LCMS	MA	41.9994	-70.1196	2007-08-05
Northern minke whale	Balaenoptera acutorostrata	CCSN07-194Ba	STX	<dl	Feces	RBA	MA	41.9994	-70.1196	2007-08-05
Northern minke whale	Balaenoptera acutorostrata	CCSN07-194Ba	STX	<dl	Gastric	RBA	MA	41.9994	-70.1196	2007-08-05
Harbor seal	Phoca vitulina	MARC-07-065-Pv	DA	<dl	Gastric	LCMS	ME	43.33	-70.12	2007-08-05
Harbor seal	Phoca vitulina	MARC-07-065-Pv	DA	<dl	Urine	LCMS	ME	43.33	-70.12	2007-08-05
Harbor seal	Phoca vitulina	MARC-07-065-Pv	STX	<dl	Gastric	RBA	ME	43.33	-70.12	2007-08-05
Harbor seal	Phoca vitulina	MARC-07-065-Pv	STX	<dl	Urine	RBA	ME	43.33	-70.12	2007-08-05
Harbor seal	Phoca vitulina	MARC-07-066-Pv	DA	<dl	Feces	LCMS	ME	43.7936	-69.9051	2007-08-11
Harbor seal	Phoca vitulina	MARC-07-066-Pv	DA	<dl	Gastric	LCMS	ME	43.7936	-69.9051	2007-08-11
Harbor seal	Phoca vitulina	MARC-07-066-Pv	STX	<dl	Feces	RBA	ME	43.7936	-69.9051	2007-08-11
Harbor seal	Phoca vitulina	MARC-07-066-Pv	STX	<dl	Gastric	RBA	ME	43.7936	-69.9051	2007-08-11
Harbor seal	Phoca vitulina	DMR-07-144Pv	DA	<dl	Feces	LCMS	ME	43.7607	-69.7548	2007-08-16
Harbor seal	Phoca vitulina	DMR-07-144Pv	DA	<dl	Gastric	LCMS	ME	43.7607	-69.7548	2007-08-16
Harbor seal	Phoca vitulina	DMR-07-144Pv	STX	<dl	Feces	RBA	ME	43.7607	-69.7548	2007-08-16
Harbor seal	Phoca vitulina	DMR-07-144Pv	STX	<dl	Gastric	RBA	ME	43.7607	-69.7548	2007-08-16
Harbor seal	Phoca vitulina	MARC-07-067-Pv	DA	<dl	Feces	LCMS	ME	43.7535	-69.7838	2007-08-18
Harbor seal	Phoca vitulina	MARC-07-067-Pv	DA	<dl	Urine	LCMS	ME	43.7535	-69.7838	2007-08-18
Harbor seal	Phoca vitulina	MARC-07-067-Pv	STX	<dl	Feces	RBA	ME	43.7535	-69.7838	2007-08-18
Harbor seal	Phoca vitulina	MARC-07-067-Pv	STX	<dl	Gastric	RBA	ME	43.7535	-69.7838	2007-08-18
Harbor seal	Phoca vitulina	MARC-07-067-Pv	STX	<dl	Urine	RBA	ME	43.7535	-69.7838	2007-08-18
Harbor seal	Phoca vitulina	DMR-07-152Pv	DA	<dl	Feces	LCMS	ME	43.5201	-70.3678	2007-08-28
Harbor seal	Phoca vitulina	DMR-07-152Pv	STX	<dl	Feces	RBA	ME	43.5201	-70.3678	2007-08-28
Harbor seal	Phoca vitulina	MARC-07-069-Pv	DA	<dl	Feces	LCMS	ME	43.38	-70.12	2007-09-02
Harbor seal	Phoca vitulina	MARC-07-069-Pv	DA	<dl	Gastric	LCMS	ME	43.38	-70.12	2007-09-02
Harbor seal	Phoca vitulina	MARC-07-069-Pv	STX	<dl	Feces	RBA	ME	43.38	-70.12	2007-09-02
Harbor seal	Phoca vitulina	MARC-07-069-Pv	STX	<dl	Gastric	RBA	ME	43.38	-70.12	2007-09-02
Bottlenose dolphin	Tursiops truncatus	MARC-07-072-Tt	DA	<dl	Gastric	LCMS	ME	43.7537	-70.0979	2007-09-04
Bottlenose dolphin	Tursiops truncatus	MARC-07-072-Tt	STX	<dl	Gastric	RBA	ME	43.7537	-70.0979	2007-09-04
Harbor seal	Phoca vitulina	MARC-07-074-Pv	DA	<dl	Urine	LCMS	ME	43.7342	-69.795	2007-09-05
Harbor seal	Phoca vitulina	MARC-07-074-Pv	STX	<dl	Feces	RBA	ME	43.7342	-69.795	2007-09-05
Harbor seal	Phoca vitulina	MARC-07-074-Pv	STX	<dl	Gastric	RBA	ME	43.7342	-69.795	2007-09-05
Harbor seal	Phoca vitulina	MARC-07-074-Pv	STX	<dl	Urine	RBA	ME	43.7342	-69.795	2007-09-05
Harbor seal	Phoca vitulina	MARC-07-075-Pv	DA	<dl	Abdominal contents	LCMS	ME	43.2875	-70.5707	2007-09-15
Harbor seal	Phoca vitulina	MARC-07-075-Pv	DA	<dl	Bile	LCMS	ME	43.2875	-70.5707	2007-09-15
Harbor seal	Phoca vitulina	MARC-07-075-Pv	DA	<dl	Gastric	LCMS	ME	43.2875	-70.5707	2007-09-15
Harbor seal	Phoca vitulina	MARC-07-075-Pv	STX	<dl	Abdominal contents	RBA	ME	43.2875	-70.5707	2007-09-15
Harbor seal	Phoca vitulina	MARC-07-075-Pv	STX	<dl	Bile	RBA	ME	43.2875	-70.5707	2007-09-15
Harbor seal	Phoca vitulina	MARC-07-075-Pv	STX	<dl	Feces	RBA	ME	43.2875	-70.5707	2007-09-15
Harbor seal	Phoca vitulina	MARC-07-075-Pv	STX	<dl	Gastric	RBA	ME	43.2875	-70.5707	2007-09-15
Harbor seal	Phoca vitulina	MARC-07-076-Pv	DA	<dl	Bile	LCMS	ME	43.2488	-70.5961	2007-09-17
Harbor seal	Phoca vitulina	MARC-07-076-Pv	DA	<dl	Gastric	LCMS	ME	43.2488	-70.5961	2007-09-17
Harbor seal	Phoca vitulina	MARC-07-076-Pv	DA	<dl	Urine	LCMS	ME	43.2488	-70.5961	2007-09-17
Harbor seal	Phoca vitulina	MARC-07-076-Pv	STX	<dl	Bile	RBA	ME	43.2488	-70.5961	2007-09-17
Harbor seal	Phoca vitulina	MARC-07-076-Pv	STX	<dl	Gastric	RBA	ME	43.2488	-70.5961	2007-09-17
Harbor seal	Phoca vitulina	DMR-07-180Pv	DA	<dl	Feces	LCMS	ME	43.4347	-70.3695	2007-09-21
Harbor seal	Phoca vitulina	DMR-07-180Pv	DA	<dl	Gastric	LCMS	ME	43.4347	-70.3695	2007-09-21
Harbor seal	Phoca vitulina	DMR-07-180Pv	STX	<dl	Feces	RBA	ME	43.4347	-70.3695	2007-09-21
Harbor seal	Phoca vitulina	DMR-07-180Pv	STX	<dl	Gastric	RBA	ME	43.4347	-70.3695	2007-09-21
Harbor seal	Phoca vitulina	MARC-07-077-Pv	DA	<dl	Feces	LCMS	MA	41.7961	-70.523	2007-09-21
Harbor seal	Phoca vitulina	MARC-07-077-Pv	DA	<dl	Gastric	LCMS	MA	41.7961	-70.523	2007-09-21
Harbor seal	Phoca vitulina	MARC-07-077-Pv	DA	<dl	Urine	LCMS	MA	41.7961	-70.523	2007-09-21
Harbor seal	Phoca vitulina	MARC-07-077-Pv	STX	447	Feces	RBA	MA	41.7961	-70.523	2007-09-21
Harbor seal	Phoca vitulina	MARC-07-077-Pv	STX	<dl	Gastric	RBA	MA	41.7961	-70.523	2007-09-21
Harbor seal	Phoca vitulina	MARC-07-077-Pv	STX	<dl	Urine	RBA	MA	41.7961	-70.523	2007-09-21
Harbor seal	Phoca vitulina	MARC-07-078-Pv	DA	24	Feces	LCMS	ME	43.8716	-69.5245	2007-09-25
Harbor seal	Phoca vitulina	MARC-07-078-Pv	DA	<dl	Gastric	LCMS	ME	43.8716	-69.5245	2007-09-25
Harbor seal	Phoca vitulina	MARC-07-078-Pv	STX	<dl	Feces	RBA	ME	43.8716	-69.5245	2007-09-25
Harbor seal	Phoca vitulina	MARC-07-078-Pv	STX	<dl	Gastric	RBA	ME	43.8716	-69.5245	2007-09-25
Harbor seal	Phoca vitulina	DMR-07-186Pv	DA	<dl	Feces	LCMS	ME	43.474	-70.3891	2007-10-07
Harbor seal	Phoca vitulina	DMR-07-186Pv	DA	<dl	Gastric	LCMS	ME	43.474	-70.3891	2007-10-07
Harbor seal	Phoca vitulina	DMR-07-186Pv	STX	<dl	Feces	RBA	ME	43.474	-70.3891	2007-10-07
Harbor seal	Phoca vitulina	DMR-07-186Pv	STX	<dl	Gastric	RBA	ME	43.474	-70.3891	2007-10-07
Harbor seal	Phoca vitulina	MARC-07-080-Pv	DA	<dl	Feces	LCMS	ME	43.4376	-70.3655	2007-10-22
Harbor seal	Phoca vitulina	MARC-07-080-Pv	DA	<dl	Gastric	LCMS	ME	43.4376	-70.3655	2007-10-22
Harbor seal	Phoca vitulina	MARC-07-080-Pv	STX	<dl	Feces	RBA	ME	43.4376	-70.3655	2007-10-22
Harbor seal	Phoca vitulina	MARC-07-080-Pv	STX	<dl	Gastric	RBA	ME	43.4376	-70.3655	2007-10-22
Harbor seal	Phoca vitulina	MARC-07-083-Pv	DA	trace	Feces	LCMS	ME	43.3179	-70.554	2007-10-28
Harbor seal	Phoca vitulina	MARC-07-083-Pv	DA	<dl	Gastric	LCMS	ME	43.3179	-70.554	2007-10-28
Harbor seal	Phoca vitulina	MARC-07-083-Pv	DA	<dl	Urine	LCMS	ME	43.3179	-70.554	2007-10-28
Harbor seal	Phoca vitulina	MARC-07-083-Pv	STX	148	Feces	RBA	ME	43.3179	-70.554	2007-10-28
Harbor seal	Phoca vitulina	MARC-07-083-Pv	STX	<dl	Gastric	RBA	ME	43.3179	-70.554	2007-10-28
Harbor seal	Phoca vitulina	MARC-07-081-Pv	DA	<dl	Feces	LCMS	ME	43.4442	-70.3404	2007-10-29
Harbor seal	Phoca vitulina	MARC-07-081-Pv	DA	<dl	Urine	LCMS	ME	43.4442	-70.3404	2007-10-29
Harbor seal	Phoca vitulina	MARC-07-081-Pv	STX	<dl	Feces	RBA	ME	43.4442	-70.3404	2007-10-29
Harbor seal	Phoca vitulina	MARC-07-081-Pv	STX	<dl	Gastric	RBA	ME	43.4442	-70.3404	2007-10-29
Harbor seal	Phoca vitulina	MARC-07-081-Pv	STX	<dl	Urine	RBA	ME	43.4442	-70.3404	2007-10-29
Harbor seal	Phoca vitulina	MARC-07-082-Pv	DA	<dl	Feces	LCMS	ME	43.0666	-70.6931	2007-10-29
Harbor seal	Phoca vitulina	MARC-07-082-Pv	DA	<dl	Gastric	LCMS	ME	43.0666	-70.6931	2007-10-29
Harbor seal	Phoca vitulina	MARC-07-082-Pv	DA	<dl	Urine	LCMS	ME	43.0666	-70.6931	2007-10-29
Harbor seal	Phoca vitulina	MARC-07-082-Pv	STX	<dl	Feces	RBA	ME	43.0666	-70.6931	2007-10-29
Harbor seal	Phoca vitulina	MARC-07-082-Pv	STX	<dl	Gastric	RBA	ME	43.0666	-70.6931	2007-10-29
Harbor seal	Phoca vitulina	MARC-07-082-Pv	STX	<dl	Urine	RBA	ME	43.0666	-70.6931	2007-10-29
Harp seal	Pagophilus groenlandicus	CCSN07-229Pg	DA	<dl	Feces	LCMS	MA	41.5521	-70.5488	2007-12-30
Harp seal	Pagophilus groenlandicus	CCSN07-229Pg	DA	<dl	Urine	LCMS	MA	41.5521	-70.5488	2007-12-30
Harp seal	Pagophilus groenlandicus	CCSN07-229Pg	STX	pos.	Feces	RBA	MA	41.5521	-70.5488	2007-12-30
Harp seal	Pagophilus groenlandicus	CCSN07-229Pg	STX	<dl	Urine	RBA	MA	41.5521	-70.5488	2007-12-30
Harp seal	Pagophilus groenlandicus	MARC-07-085-Pg	DA	trace	Feces	LCMS	ME	43.7221	-69.8331	2007-12-30
Harp seal	Pagophilus groenlandicus	MARC-07-085-Pg	STX	310	Feces	RBA	ME	43.7221	-69.8331	2007-12-30
Gray seal	Halichoerus grypus	MH-08-024Hg	STX	<dl	Gastric	RBA	MA	41.332	-70.3	2008-01-12
Atlantic white-sided dolphin	Lagenorhynchus acutus	CCSN08-004La	DA	<dl	Gastric	LCMS	MA	41.8994	-69.9989	2008-01-15
Atlantic white-sided dolphin	Lagenorhynchus acutus	CCSN08-004La	STX	<dl	Gastric	RBA	MA	41.8994	-69.9989	2008-01-15
Atlantic white-sided dolphin	Lagenorhynchus acutus	CCSN08-010La	DA	<dl	Feces	LCMS	MA	41.8958	-70.0006	2008-01-15
Atlantic white-sided dolphin	Lagenorhynchus acutus	CCSN08-010La	DA	<dl	Gastric	LCMS	MA	41.8958	-70.0006	2008-01-15
Atlantic white-sided dolphin	Lagenorhynchus acutus	CCSN08-010La	STX	<dl	Feces	RBA	MA	41.8958	-70.0006	2008-01-15
Atlantic white-sided dolphin	Lagenorhynchus acutus	CCSN08-010La	STX	<dl	Gastric	RBA	MA	41.8958	-70.0006	2008-01-15
Atlantic white-sided dolphin	Lagenorhynchus acutus	CCSN08-016La	DA	<dl	Gastric	LCMS	MA	41.8949	-70.0021	2008-01-15
Atlantic white-sided dolphin	Lagenorhynchus acutus	CCSN08-016La	STX	<dl	Gastric	RBA	MA	41.8949	-70.0021	2008-01-15
Harp seal	Pagophilus groenlandicus	MARC-08-014-Pg	DA	<dl	Feces	LCMS	MA	42.339	-71.018	2008-01-24
Harp seal	Pagophilus groenlandicus	MARC-08-014-Pg	DA	<dl	Urine	LCMS	MA	42.339	-71.018	2008-01-24
Harp seal	Pagophilus groenlandicus	MARC-08-014-Pg	STX	<dl	Feces	RBA	MA	42.339	-71.018	2008-01-24
Harp seal	Pagophilus groenlandicus	MARC-08-014-Pg	STX	<dl	Urine	RBA	MA	42.339	-71.018	2008-01-24
Harp seal	Pagophilus groenlandicus	CCSN08-036Pg	DA	<dl	Feces	LCMS	MA	41.7353	-70.4269	2008-02-09
Harp seal	Pagophilus groenlandicus	CCSN08-036Pg	STX	<dl	Feces	RBA	MA	41.7353	-70.4269	2008-02-09
Atlantic white-sided dolphin	Lagenorhynchus acutus	CCSN08-050La	DA	<dl	Urine	LCMS	MA	41.92	-70.0245	2008-02-18
Harbor porpoise	Phocoena phocoena	DMR-08-049Pp	DA	<dl	Gastric	LCMS	ME	43.0912	-70.7077	2008-03-23
Harbor porpoise	Phocoena phocoena	DMR-08-049Pp	STX	<dl	Feces	RBA	ME	43.0912	-70.7077	2008-03-23
Harbor porpoise	Phocoena phocoena	DMR-08-049Pp	STX	<dl	Gastric	RBA	ME	43.0912	-70.7077	2008-03-23
Harp seal	Pagophilus groenlandicus	MARC-08-027-Pg	DA	<dl	Feces	LCMS	ME	43.541	-70.3295	2008-04-14
Harp seal	Pagophilus groenlandicus	MARC-08-027-Pg	DA	<dl	Gastric	LCMS	ME	43.541	-70.3295	2008-04-14
Harp seal	Pagophilus groenlandicus	MARC-08-027-Pg	STX	<dl	Aqueous humor	RBA	ME	43.541	-70.3295	2008-04-14
Harp seal	Pagophilus groenlandicus	MARC-08-027-Pg	STX	<dl	Feces	RBA	ME	43.541	-70.3295	2008-04-14
Harp seal	Pagophilus groenlandicus	MARC-08-027-Pg	STX	<dl	Gastric	RBA	ME	43.541	-70.3295	2008-04-14
Long-finned pilot whale	Globicephala melas	MARC-04-444-Gm	DA	<dl	Urine	LCMS	ME	43.3003	-70.5962	2008-05-23
Long-finned pilot whale	Globicephala melas	MARC-04-444-Gm	STX	<dl	Urine	RBA	ME	43.3003	-70.5962	2008-05-23
Harbor seal	Phoca vitulina	MARC-08-038-Pv	DA	<dl	Urine	LCMS	ME	43.809	-69.6794	2008-05-24
Harbor seal	Phoca vitulina	MARC-08-038-Pv	STX	<dl	Urine	RBA	ME	43.809	-69.6794	2008-05-24
Harbor seal	Phoca vitulina	MARC-08-060-Pv	DA	<dl	Urine	LCMS	ME	43.7149	-70.1487	2008-06-13
Harbor seal	Phoca vitulina	MARC-08-060-Pv	STX	<dl	Urine	RBA	ME	43.7149	-70.1487	2008-06-13
Harbor seal	Phoca vitulina	MARC-08-064-Pv	DA	<dl	Feces	LCMS	ME	43.7037	-69.8346	2008-07-05
Harbor seal	Phoca vitulina	MARC-08-064-Pv	STX	<dl	Feces	RBA	ME	43.7037	-69.8346	2008-07-05
Harbor seal	Phoca vitulina	MARC-08-065-Pv	DA	<dl	Feces	LCMS	ME	43.7394	-69.7916	2008-07-09
Harbor seal	Phoca vitulina	MARC-08-065-Pv	DA	<dl	Gastric	LCMS	ME	43.7394	-69.7916	2008-07-09
Harbor seal	Phoca vitulina	MARC-08-065-Pv	DA	<dl	Urine	LCMS	ME	43.7394	-69.7916	2008-07-09
Harbor seal	Phoca vitulina	MARC-08-065-Pv	STX	<dl	Feces	RBA	ME	43.7394	-69.7916	2008-07-09
Harbor seal	Phoca vitulina	MARC-08-065-Pv	STX	<dl	Gastric	RBA	ME	43.7394	-69.7916	2008-07-09
Harbor seal	Phoca vitulina	MARC-08-065-Pv	STX	<dl	Urine	RBA	ME	43.7394	-69.7916	2008-07-09
Harbor seal	Phoca vitulina	MARC-08-066-Pv	DA	<dl	Feces	LCMS	ME	43.4555	-70.3612	2008-07-11
Harbor seal	Phoca vitulina	MARC-08-066-Pv	DA	<dl	Gastric	LCMS	ME	43.4555	-70.3612	2008-07-11
Harbor seal	Phoca vitulina	MARC-08-066-Pv	STX	<dl	Feces	RBA	ME	43.4555	-70.3612	2008-07-11
Harbor seal	Phoca vitulina	MARC-08-066-Pv	STX	<dl	Gastric	RBA	ME	43.4555	-70.3612	2008-07-11
Harbor seal	Phoca vitulina	MARC-08-069-Pv	DA	<dl	Feces	LCMS	ME	43.2373	-70.5933	2008-07-19
Harbor seal	Phoca vitulina	MARC-08-069-Pv	DA	<dl	Gastric	LCMS	ME	43.2373	-70.5933	2008-07-19
Harbor seal	Phoca vitulina	MARC-08-069-Pv	DA	<dl	Urine	LCMS	ME	43.2373	-70.5933	2008-07-19
Harbor seal	Phoca vitulina	MARC-08-069-Pv	STX	<dl	Feces	RBA	ME	43.2373	-70.5933	2008-07-19
Harbor seal	Phoca vitulina	MARC-08-069-Pv	STX	<dl	Gastric	RBA	ME	43.2373	-70.5933	2008-07-19
Harbor seal	Phoca vitulina	MARC-08-069-Pv	STX	304	Urine	RBA	ME	43.2373	-70.5933	2008-07-19
Harbor seal	Phoca vitulina	MARC-08-070-Pv	DA	<dl	Feces	LCMS	ME	43.4004	-70.4052	2008-07-24
Harbor seal	Phoca vitulina	MARC-08-070-Pv	DA	<dl	Gastric	LCMS	ME	43.4004	-70.4052	2008-07-24
Harbor seal	Phoca vitulina	MARC-08-070-Pv	DA	<dl	Urine	LCMS	ME	43.4004	-70.4052	2008-07-24
Harbor seal	Phoca vitulina	MARC-08-070-Pv	STX	<dl	Feces	RBA	ME	43.4004	-70.4052	2008-07-24
Harbor seal	Phoca vitulina	MARC-08-070-Pv	STX	<dl	Gastric	RBA	ME	43.4004	-70.4052	2008-07-24
Harbor seal	Phoca vitulina	MARC-08-070-Pv	STX	<dl	Urine	RBA	ME	43.4004	-70.4052	2008-07-24
Harbor seal	Phoca vitulina	MARC-08-074-Pv	DA	<dl	Feces	LCMS	ME	43.7589	-70.1951	2008-07-26
Harbor seal	Phoca vitulina	MARC-08-074-Pv	DA	<dl	Urine	LCMS	ME	43.7589	-70.1951	2008-07-26
Harbor seal	Phoca vitulina	MARC-08-074-Pv	STX	<dl	Feces	RBA	ME	43.7589	-70.1951	2008-07-26
Harbor seal	Phoca vitulina	MARC-08-074-Pv	STX	<dl	Urine	RBA	ME	43.7589	-70.1951	2008-07-26
Long-finned pilot whale	Globicephala melas	MARC-08-037-Gm	DA	<dl	Amniotic fluid	LCMS	ME	43.4412	-70.353	2008-07-28
Long-finned pilot whale	Globicephala melas	MARC-08-037-Gm	DA	<dl	Cardiac fluid	LCMS	ME	43.4412	-70.353	2008-07-28
Long-finned pilot whale	Globicephala melas	MARC-08-037-Gm	DA	<dl	Feces	LCMS	ME	43.4412	-70.353	2008-07-28
Long-finned pilot whale	Globicephala melas	MARC-08-037-Gm	DA	<dl	Gastric	LCMS	ME	43.4412	-70.353	2008-07-28
Long-finned pilot whale	Globicephala melas	MARC-08-037-Gm	DA	<dl	Urine	LCMS	ME	43.4412	-70.353	2008-07-28
Long-finned pilot whale	Globicephala melas	MARC-08-037-Gm	STX	<dl	Amniotic fluid	RBA	ME	43.4412	-70.353	2008-07-28
Long-finned pilot whale	Globicephala melas	MARC-08-037-Gm	STX	<dl	Aqueous humor	RBA	ME	43.4412	-70.353	2008-07-28
Long-finned pilot whale	Globicephala melas	MARC-08-037-Gm	STX	<dl	Cardiac fluid	RBA	ME	43.4412	-70.353	2008-07-28
Long-finned pilot whale	Globicephala melas	MARC-08-037-Gm	STX	<dl	Feces	RBA	ME	43.4412	-70.353	2008-07-28
Long-finned pilot whale	Globicephala melas	MARC-08-037-Gm	STX	<dl	Gastric	RBA	ME	43.4412	-70.353	2008-07-28
Long-finned pilot whale	Globicephala melas	MARC-08-037-Gm	STX	<dl	Urine	RBA	ME	43.4412	-70.353	2008-07-28
Harbor seal	Phoca vitulina	MARC-08-076-Pv	DA	<dl	Gastric	LCMS	ME	43.4412	-70.353	2008-07-28
Harbor seal	Phoca vitulina	MARC-08-076-Pv	DA	<dl	Urine	LCMS	ME	43.4412	-70.353	2008-07-28
Harbor seal	Phoca vitulina	MARC-08-076-Pv	STX	<dl	Aqueous humor	RBA	ME	43.4412	-70.353	2008-07-28
Harbor seal	Phoca vitulina	MARC-08-076-Pv	STX	<dl	Feces	RBA	ME	43.4412	-70.353	2008-07-28
Harbor seal	Phoca vitulina	MARC-08-076-Pv	STX	<dl	Gastric	RBA	ME	43.4412	-70.353	2008-07-28
Harbor seal	Phoca vitulina	MARC-08-076-Pv	STX	<dl	Urine	RBA	ME	43.4412	-70.353	2008-07-28
Harbor seal	Phoca vitulina	MARC-08-077-Pv	DA	<dl	Bile	LCMS	ME	43.8765	-69.523	2008-07-30
Harbor seal	Phoca vitulina	MARC-08-077-Pv	STX	pos.	Bile	RBA	ME	43.8765	-69.523	2008-07-30
Harbor seal	Phoca vitulina	MARC-08-078-Pv	DA	<dl	Feces	LCMS	ME	43.2763	-70.5814	2008-07-31
Harbor seal	Phoca vitulina	MARC-08-078-Pv	STX	242	Feces	RBA	ME	43.2763	-70.5814	2008-07-31
Harbor seal	Phoca vitulina	MARC-08-078-Pv	STX	<dl	Gastric	RBA	ME	43.2763	-70.5814	2008-07-31
Harbor seal	Phoca vitulina	MARC-08-081-Pv	DA	<dl	Feces	LCMS	ME	43.4411	-70.3428	2008-08-05
Harbor seal	Phoca vitulina	MARC-08-081-Pv	DA	<dl	Gastric	LCMS	ME	43.4411	-70.3428	2008-08-05
Harbor seal	Phoca vitulina	MARC-08-081-Pv	DA	<dl	Urine	LCMS	ME	43.4411	-70.3428	2008-08-05
Harbor seal	Phoca vitulina	MARC-08-081-Pv	STX	<dl	Feces	RBA	ME	43.4411	-70.3428	2008-08-05
Harbor seal	Phoca vitulina	MARC-08-081-Pv	STX	<dl	Gastric	RBA	ME	43.4411	-70.3428	2008-08-05
Harbor seal	Phoca vitulina	MARC-08-081-Pv	STX	<dl	Urine	RBA	ME	43.4411	-70.3428	2008-08-05
Gray seal	Halichoerus grypus	MARC-08-087-Hg	DA	<dl	Aqueous humor	LCMS	MA	41.8209	-69.9395	2008-08-19
Gray seal	Halichoerus grypus	MARC-08-087-Hg	DA	<dl	Serum	LCMS	MA	41.8209	-69.9395	2008-08-19
Gray seal	Halichoerus grypus	MARC-08-087-Hg	STX	<dl	Aqueous humor	RBA	MA	41.8209	-69.9395	2008-08-19
Gray seal	Halichoerus grypus	MARC-08-087-Hg	STX	<dl	Serum	RBA	MA	41.8209	-69.9395	2008-08-19
Harbor seal	Phoca vitulina	MARC-08-088-Pv	DA	<dl	Gastric	LCMS	ME	43.2489	-70.5958	2008-08-30
Harbor seal	Phoca vitulina	MARC-08-088-Pv	STX	<dl	Aqueous humor	RBA	ME	43.2489	-70.5958	2008-08-30
Harbor seal	Phoca vitulina	MARC-08-088-Pv	STX	<dl	Gastric	RBA	ME	43.2489	-70.5958	2008-08-30
Harbor seal	Phoca vitulina	MARC-08-089-Pv	DA	<dl	Feces	LCMS	ME	43.4257	-70.3772	2008-08-31
Harbor seal	Phoca vitulina	MARC-08-089-Pv	DA	<dl	Gastric	LCMS	ME	43.4257	-70.3772	2008-08-31
Harbor seal	Phoca vitulina	MARC-08-089-Pv	STX	<dl	Feces	RBA	ME	43.4257	-70.3772	2008-08-31
Harbor seal	Phoca vitulina	MARC-08-089-Pv	STX	<dl	Gastric	RBA	ME	43.4257	-70.3772	2008-08-31
Harbor seal	Phoca vitulina	MARC-08-092-Pv	DA	<dl	Feces	LCMS	ME	43.541	-70.3257	2008-09-06
Harbor seal	Phoca vitulina	MARC-08-092-Pv	DA	<dl	Gastric	LCMS	ME	43.541	-70.3257	2008-09-06
Harbor seal	Phoca vitulina	MARC-08-092-Pv	DA	<dl	Urine	LCMS	ME	43.541	-70.3257	2008-09-06
Harbor seal	Phoca vitulina	MARC-08-092-Pv	STX	<dl	Feces	RBA	ME	43.541	-70.3257	2008-09-06
Harbor seal	Phoca vitulina	MARC-08-092-Pv	STX	<dl	Gastric	RBA	ME	43.541	-70.3257	2008-09-06
Harbor seal	Phoca vitulina	MARC-08-094-Pv	DA	<dl	Gastric	LCMS	ME	43.5654	-70.1967	2008-09-13
Harbor seal	Phoca vitulina	MARC-08-094-Pv	DA	<dl	Urine	LCMS	ME	43.5654	-70.1967	2008-09-13
Harbor seal	Phoca vitulina	MARC-08-094-Pv	STX	<dl	Feces	RBA	ME	43.5654	-70.1967	2008-09-13
Harbor seal	Phoca vitulina	MARC-08-094-Pv	STX	<dl	Gastric	RBA	ME	43.5654	-70.1967	2008-09-13
Harbor seal	Phoca vitulina	MARC-08-094-Pv	STX	112	Urine	RBA	ME	43.5654	-70.1967	2008-09-13
Harbor seal	Phoca vitulina	MARC-08-095-Pv	DA	<dl	Feces	LCMS	ME	43.4378	-70.3651	2008-09-14
Harbor seal	Phoca vitulina	MARC-08-095-Pv	STX	<dl	Feces	RBA	ME	43.4378	-70.3651	2008-09-14
Harbor seal	Phoca vitulina	MARC-08-095-Pv	STX	pos.	Urine	RBA	ME	43.4378	-70.3651	2008-09-14
Harbor seal	Phoca vitulina	MARC-08-096-Pv	DA	<dl	Feces	LCMS	ME	43.4471	-70.3552	2008-09-16
Harbor seal	Phoca vitulina	MARC-08-096-Pv	DA	<dl	Urine	LCMS	ME	43.4471	-70.3552	2008-09-16
Harbor seal	Phoca vitulina	MARC-08-096-Pv	STX	<dl	Feces	RBA	ME	43.4471	-70.3552	2008-09-16
Harbor seal	Phoca vitulina	MARC-08-096-Pv	STX	<dl	Urine	RBA	ME	43.4471	-70.3552	2008-09-16
Harbor seal	Phoca vitulina	MARC-08-097-Pv	DA	<dl	Feces	LCMS	ME	43.5654	-70.1966	2008-09-18
Harbor seal	Phoca vitulina	MARC-08-097-Pv	DA	<dl	Gastric	LCMS	ME	43.5654	-70.1966	2008-09-18
Harbor seal	Phoca vitulina	MARC-08-097-Pv	STX	<dl	Feces	RBA	ME	43.5654	-70.1966	2008-09-18
Harbor seal	Phoca vitulina	MARC-08-097-Pv	STX	<dl	Gastric	RBA	ME	43.5654	-70.1966	2008-09-18
Harbor seal	Phoca vitulina	MARC-08-098-Pv	DA	<dl	Feces	LCMS	ME	43.3444	-70.4865	2008-09-19
Harbor seal	Phoca vitulina	MARC-08-098-Pv	STX	<dl	Feces	RBA	ME	43.3444	-70.4865	2008-09-19
Harbor seal	Phoca vitulina	MARC-08-098-Pv	STX	<dl	Gastric	RBA	ME	43.3444	-70.4865	2008-09-19
Harbor seal	Phoca vitulina	MARC-08-099-Pv	DA	<dl	Feces	LCMS	ME	43.3459	-70.5156	2008-09-20
Harbor seal	Phoca vitulina	MARC-08-099-Pv	DA	<dl	Gastric	LCMS	ME	43.3459	-70.5156	2008-09-20
Harbor seal	Phoca vitulina	MARC-08-099-Pv	STX	<dl	Feces	RBA	ME	43.3459	-70.5156	2008-09-20
Harbor seal	Phoca vitulina	MARC-08-099-Pv	STX	<dl	Gastric	RBA	ME	43.3459	-70.5156	2008-09-20
Harbor seal	Phoca vitulina	MARC-08-100-Pv	DA	<dl	Feces	LCMS	ME	43.0953	-70.7704	2008-09-24
Harbor seal	Phoca vitulina	MARC-08-100-Pv	DA	<dl	Gastric	LCMS	ME	43.0953	-70.7704	2008-09-24
Harbor seal	Phoca vitulina	MARC-08-100-Pv	STX	<dl	Feces	RBA	ME	43.0953	-70.7704	2008-09-24
Harbor seal	Phoca vitulina	MARC-08-100-Pv	STX	<dl	Gastric	RBA	ME	43.0953	-70.7704	2008-09-24
Harbor seal	Phoca vitulina	MARC-08-102-Pv	DA	<dl	Feces	LCMS	ME	43.5657	-70.1968	2008-10-08
Harbor seal	Phoca vitulina	MARC-08-102-Pv	DA	<dl	Gastric	LCMS	ME	43.5657	-70.1968	2008-10-08
Harbor seal	Phoca vitulina	MARC-08-102-Pv	DA	<dl	Urine	LCMS	ME	43.5657	-70.1968	2008-10-08
Harbor seal	Phoca vitulina	MARC-08-102-Pv	STX	<dl	Feces	RBA	ME	43.5657	-70.1968	2008-10-08
Harbor seal	Phoca vitulina	MARC-08-102-Pv	STX	<dl	Gastric	RBA	ME	43.5657	-70.1968	2008-10-08
Harbor seal	Phoca vitulina	MARC-08-102-Pv	STX	<dl	Urine	RBA	ME	43.5657	-70.1968	2008-10-08
Harbor seal	Phoca vitulina	MARC-08-103-Pv	DA	<dl	Feces	LCMS	ME	43.4414	-70.3442	2008-10-20
Harbor seal	Phoca vitulina	MARC-08-103-Pv	STX	256	Feces	RBA	ME	43.4414	-70.3442	2008-10-20
Harbor seal	Phoca vitulina	MARC-08-105-Pv	DA	<dl	Gastric	LCMS	MA	42.24	-70.96	2008-10-28
Harbor seal	Phoca vitulina	MARC-08-105-Pv	STX	<dl	Feces	RBA	MA	42.24	-70.96	2008-10-28
Harbor seal	Phoca vitulina	MARC-08-105-Pv	STX	<dl	Gastric	RBA	MA	42.24	-70.96	2008-10-28
Harbor seal	Phoca vitulina	MARC-08-108-Pv	DA	<dl	Feces	LCMS	ME	43.8725	-69.5249	2008-11-01
Harbor seal	Phoca vitulina	MARC-08-108-Pv	DA	<dl	Gastric	LCMS	ME	43.8725	-69.5249	2008-11-01
Harbor seal	Phoca vitulina	MARC-08-108-Pv	STX	<dl	Feces	RBA	ME	43.8725	-69.5249	2008-11-01
Harbor seal	Phoca vitulina	MARC-08-108-Pv	STX	<dl	Gastric	RBA	ME	43.8725	-69.5249	2008-11-01
Harbor seal	Phoca vitulina	MARC-08-108-Pv	STX	pos.	Urine	RBA	ME	43.8725	-69.5249	2008-11-01
Short-beaked common dolphin	Delphinus delphis	CCSN08-206Dd	DA	<dl	Gastric	LCMS	MA	41.784	-70.0332	2008-12-25
Short-beaked common dolphin	Delphinus delphis	CCSN08-206Dd	STX	<dl	Gastric	RBA	MA	41.784	-70.0332	2008-12-25
Gray seal	Halichoerus grypus	MARC-09-004-Hg	DA	<dl	Bile	LCMS	MA	42.6339	-70.6097	2009-03-21
Gray seal	Halichoerus grypus	MARC-09-004-Hg	DA	<dl	Feces	LCMS	MA	42.6339	-70.6097	2009-03-21
Gray seal	Halichoerus grypus	MARC-09-004-Hg	STX	<dl	Bile	RBA	MA	42.6339	-70.6097	2009-03-21
Gray seal	Halichoerus grypus	MARC-09-004-Hg	STX	<dl	Feces	RBA	MA	42.6339	-70.6097	2009-03-21
Harp seal	Pagophilus groenlandicus	MARC-09-008-Pg	DA	<dl	Feces	LCMS	ME	43.4423	-70.3484	2009-04-11
Harp seal	Pagophilus groenlandicus	MARC-09-008-Pg	DA	<dl	Gastric	LCMS	ME	43.4423	-70.3484	2009-04-11
Harp seal	Pagophilus groenlandicus	MARC-09-008-Pg	STX	<dl	Feces	RBA	ME	43.4423	-70.3484	2009-04-11
Harp seal	Pagophilus groenlandicus	MARC-09-008-Pg	STX	<dl	Gastric	RBA	ME	43.4423	-70.3484	2009-04-11
Harbor seal	Phoca vitulina	MARC-09-010-Pv	DA	<dl	Feces	LCMS	ME	43.8031	-69.5984	2009-05-12
Harbor seal	Phoca vitulina	MARC-09-010-Pv	STX	<dl	Feces	RBA	ME	43.8031	-69.5984	2009-05-12
Harbor seal	Phoca vitulina	MARC-09-011-Pv	DA	<dl	Gastric	LCMS	ME	44.1149	-69.0818	2009-05-18
Harbor seal	Phoca vitulina	MARC-09-011-Pv	STX	<dl	Feces	RBA	ME	44.1149	-69.0818	2009-05-18
Harbor seal	Phoca vitulina	MARC-09-011-Pv	STX	<dl	Gastric	RBA	ME	44.1149	-69.0818	2009-05-18
Harbor seal	Phoca vitulina	MARC-09-009-Pv	DA	<dl	Feces	LCMS	ME	44.0046	-69.1231	2009-05-20
Harbor seal	Phoca vitulina	MARC-09-009-Pv	DA	<dl	Gastric	LCMS	ME	44.0046	-69.1231	2009-05-20
Harbor seal	Phoca vitulina	MARC-09-009-Pv	STX	<dl	Feces	RBA	ME	44.0046	-69.1231	2009-05-20
Harbor seal	Phoca vitulina	MARC-09-009-Pv	STX	<dl	Gastric	RBA	ME	44.0046	-69.1231	2009-05-20
Harbor seal	Phoca vitulina	MARC-09-009-Pv	STX	<dl	Urine	RBA	ME	44.0046	-69.1231	2009-05-20
Harbor seal	Phoca vitulina	MARC-09-017-Pv	DA	<dl	Urine	LCMS	ME	43.683	-70.173	2009-05-23
Harbor seal	Phoca vitulina	MARC-09-017-Pv	STX	<dl	Urine	RBA	ME	43.683	-70.173	2009-05-23
Harbor seal	Phoca vitulina	MARC-09-019-Pv	DA	<dl	Feces	LCMS	ME	44.6429	-67.3551	2009-05-23
Harbor seal	Phoca vitulina	MARC-09-019-Pv	DA	<dl	Gastric	LCMS	ME	44.6429	-67.3551	2009-05-23
Harbor seal	Phoca vitulina	MARC-09-019-Pv	DA	<dl	Urine	LCMS	ME	44.6429	-67.3551	2009-05-23
Harbor seal	Phoca vitulina	MARC-09-019-Pv	STX	<dl	Feces	RBA	ME	44.6429	-67.3551	2009-05-23
Harbor seal	Phoca vitulina	MARC-09-019-Pv	STX	<dl	Gastric	RBA	ME	44.6429	-67.3551	2009-05-23
Harbor seal	Phoca vitulina	MARC-09-020-Pv	DA	10	Feces	LCMS	ME	43.7561	-70.0969	2009-05-26
Harbor seal	Phoca vitulina	MARC-09-020-Pv	DA	<dl	Gastric	LCMS	ME	43.7561	-70.0969	2009-05-26
Harbor seal	Phoca vitulina	MARC-09-020-Pv	STX	<dl	Feces	RBA	ME	43.7561	-70.0969	2009-05-26
Harbor seal	Phoca vitulina	MARC-09-020-Pv	STX	<dl	Gastric	RBA	ME	43.7561	-70.0969	2009-05-26
Harbor seal	Phoca vitulina	MARC-09-027-Pv	DA	<dl	Feces	LCMS	ME	43.7536	-70.1344	2009-06-03
Harbor seal	Phoca vitulina	MARC-09-027-Pv	DA	<dl	Gastric	LCMS	ME	43.7536	-70.1344	2009-06-03
Harbor seal	Phoca vitulina	MARC-09-027-Pv	STX	<dl	Feces	RBA	ME	43.7536	-70.1344	2009-06-03
Harbor seal	Phoca vitulina	MARC-09-027-Pv	STX	<dl	Gastric	RBA	ME	43.7536	-70.1344	2009-06-03
Harbor seal	Phoca vitulina	MARC-09-028-Pv	DA	<dl	Feces	LCMS	ME	43.8284	-69.9921	2009-06-07
Harbor seal	Phoca vitulina	MARC-09-028-Pv	DA	<dl	Gastric	LCMS	ME	43.8284	-69.9921	2009-06-07
Harbor seal	Phoca vitulina	MARC-09-028-Pv	STX	<dl	Feces	RBA	ME	43.8284	-69.9921	2009-06-07
Harbor seal	Phoca vitulina	MARC-09-028-Pv	STX	<dl	Gastric	RBA	ME	43.8284	-69.9921	2009-06-07
Harbor seal	Phoca vitulina	MARC-09-028-Pv	STX	<dl	Urine	RBA	ME	43.8284	-69.9921	2009-06-07
Harbor seal	Phoca vitulina	MARC-09-029-Pv	DA	<dl	Urine	LCMS	ME	43.8246	-69.8097	2009-06-08
Harbor seal	Phoca vitulina	MARC-09-029-Pv	STX	<dl	Urine	RBA	ME	43.8246	-69.8097	2009-06-08
Pygmy sperm whale	Kogia breviceps	MARC-09-038-Kb	DA	2	Feces	LCMS	ME	43.8203	-69.9188	2009-06-27
Pygmy sperm whale	Kogia breviceps	MARC-09-038-Kb	DA	<dl	Gastric	LCMS	ME	43.8203	-69.9188	2009-06-27
Pygmy sperm whale	Kogia breviceps	MARC-09-038-Kb	STX	<dl	Feces	RBA	ME	43.8203	-69.9188	2009-06-27
Pygmy sperm whale	Kogia breviceps	MARC-09-038-Kb	STX	<dl	Gastric	RBA	ME	43.8203	-69.9188	2009-06-27
Harbor seal	Phoca vitulina	MARC-09-039-Pv	DA	<dl	Gastric	LCMS	MA	42.823	-70.827	2009-07-01
Harbor seal	Phoca vitulina	MARC-09-039-Pv	STX	<dl	Feces	RBA	MA	42.823	-70.827	2009-07-01
Harbor seal	Phoca vitulina	MARC-09-039-Pv	STX	<dl	Gastric	RBA	MA	42.823	-70.827	2009-07-01
Harbor seal	Phoca vitulina	MARC-09-044-Pv	DA	<dl	Bile	LCMS	ME	43.3162	-70.5583	2009-07-07
Harbor seal	Phoca vitulina	MARC-09-044-Pv	DA	<dl	Feces	LCMS	ME	43.3162	-70.5583	2009-07-07
Harbor seal	Phoca vitulina	MARC-09-044-Pv	DA	<dl	Gastric	LCMS	ME	43.3162	-70.5583	2009-07-07
Harbor seal	Phoca vitulina	MARC-09-044-Pv	STX	<dl	Bile	RBA	ME	43.3162	-70.5583	2009-07-07
Harbor seal	Phoca vitulina	MARC-09-044-Pv	STX	<dl	Feces	RBA	ME	43.3162	-70.5583	2009-07-07
Harbor seal	Phoca vitulina	MARC-09-044-Pv	STX	<dl	Gastric	RBA	ME	43.3162	-70.5583	2009-07-07
Harbor seal	Phoca vitulina	MARC-09-046-Pv	DA	<dl	Feces	LCMS	MA	42.856	-70.817	2009-07-10
Harbor seal	Phoca vitulina	MARC-09-046-Pv	DA	<dl	Gastric	LCMS	MA	42.856	-70.817	2009-07-10
Harbor seal	Phoca vitulina	MARC-09-046-Pv	STX	<dl	Feces	RBA	MA	42.856	-70.817	2009-07-10
Harbor seal	Phoca vitulina	MARC-09-046-Pv	STX	<dl	Gastric	RBA	MA	42.856	-70.817	2009-07-10
Harbor seal	Phoca vitulina	MARC-09-047-Pv	DA	<dl	Bile	LCMS	ME	43.3174	-70.5564	2009-07-11
Harbor seal	Phoca vitulina	MARC-09-047-Pv	DA	<dl	Feces	LCMS	ME	43.3174	-70.5564	2009-07-11
Harbor seal	Phoca vitulina	MARC-09-047-Pv	DA	<dl	Gastric	LCMS	ME	43.3174	-70.5564	2009-07-11
Harbor seal	Phoca vitulina	MARC-09-047-Pv	STX	1224	Bile	RBA	ME	43.3174	-70.5564	2009-07-11
Harbor seal	Phoca vitulina	MARC-09-047-Pv	STX	<dl	Feces	RBA	ME	43.3174	-70.5564	2009-07-11
Harbor seal	Phoca vitulina	MARC-09-047-Pv	STX	<dl	Gastric	RBA	ME	43.3174	-70.5564	2009-07-11
Harbor seal	Phoca vitulina	MARC-09-049-Pv	DA	<dl	Feces	LCMS	ME	43.3153	-70.5589	2009-07-12
Harbor seal	Phoca vitulina	MARC-09-049-Pv	DA	<dl	Gastric	LCMS	ME	43.3153	-70.5589	2009-07-12
Harbor seal	Phoca vitulina	MARC-09-049-Pv	DA	<dl	Urine	LCMS	ME	43.3153	-70.5589	2009-07-12
Harbor seal	Phoca vitulina	MARC-09-049-Pv	STX	<dl	Feces	RBA	ME	43.3153	-70.5589	2009-07-12
Harbor seal	Phoca vitulina	MARC-09-049-Pv	STX	<dl	Gastric	RBA	ME	43.3153	-70.5589	2009-07-12
Harbor seal	Phoca vitulina	MARC-09-049-Pv	STX	<dl	Urine	RBA	ME	43.3153	-70.5589	2009-07-12
Harbor seal	Phoca vitulina	MARC-09-051-Pv	DA	<dl	Feces	LCMS	ME	43.4707	-70.3837	2009-07-13
Harbor seal	Phoca vitulina	MARC-09-051-Pv	DA	<dl	Gastric	LCMS	ME	43.4707	-70.3837	2009-07-13
Harbor seal	Phoca vitulina	MARC-09-051-Pv	STX	<dl	Feces	RBA	ME	43.4707	-70.3837	2009-07-13
Harbor seal	Phoca vitulina	MARC-09-051-Pv	STX	<dl	Gastric	RBA	ME	43.4707	-70.3837	2009-07-13
Harbor seal	Phoca vitulina	MARC-09-053-Pv	DA	<dl	Gastric	LCMS	ME	43.3231	-70.5521	2009-07-17
Harbor seal	Phoca vitulina	MARC-09-053-Pv	DA	<dl	Urine	LCMS	ME	43.3231	-70.5521	2009-07-17
Harbor seal	Phoca vitulina	MARC-09-053-Pv	STX	<dl	Gastric	RBA	ME	43.3231	-70.5521	2009-07-17
Harbor seal	Phoca vitulina	MARC-09-053-Pv	STX	<dl	Urine	RBA	ME	43.3231	-70.5521	2009-07-17
Harbor seal	Phoca vitulina	MARC-09-054-Pv	DA	<dl	Urine	LCMS	ME	43.3027	-70.5661	2009-07-18
Harbor seal	Phoca vitulina	MARC-09-054-Pv	STX	<dl	Urine	RBA	ME	43.3027	-70.5661	2009-07-18
Harbor seal	Phoca vitulina	MARC-09-055-Pv	DA	<dl	Feces	LCMS	ME	43.6639	-70.1795	2009-07-18
Harbor seal	Phoca vitulina	MARC-09-055-Pv	STX	<dl	Feces	RBA	ME	43.6639	-70.1795	2009-07-18
Harbor seal	Phoca vitulina	MARC-09-057-Pv	DA	<dl	Gastric	LCMS	ME	43.1659	-70.5928	2009-07-18
Harbor seal	Phoca vitulina	MARC-09-057-Pv	DA	<dl	Urine	LCMS	ME	43.1659	-70.5928	2009-07-18
Harbor seal	Phoca vitulina	MARC-09-057-Pv	STX	<dl	Gastric	RBA	ME	43.1659	-70.5928	2009-07-18
Harbor seal	Phoca vitulina	MARC-09-057-Pv	STX	<dl	Urine	RBA	ME	43.1659	-70.5928	2009-07-18
Harbor seal	Phoca vitulina	MARC-09-063-Pv	DA	<dl	Feces	LCMS	ME	43.2528	-70.5894	2009-07-25
Harbor seal	Phoca vitulina	MARC-09-063-Pv	DA	<dl	Gastric	LCMS	ME	43.2528	-70.5894	2009-07-25
Harbor seal	Phoca vitulina	MARC-09-063-Pv	DA	<dl	Urine	LCMS	ME	43.2528	-70.5894	2009-07-25
Harbor seal	Phoca vitulina	MARC-09-063-Pv	STX	<dl	Feces	RBA	ME	43.2528	-70.5894	2009-07-25
Harbor seal	Phoca vitulina	MARC-09-063-Pv	STX	<dl	Gastric	RBA	ME	43.2528	-70.5894	2009-07-25
Harbor seal	Phoca vitulina	MARC-09-063-Pv	STX	<dl	Urine	RBA	ME	43.2528	-70.5894	2009-07-25
Dwarf sperm whale	Kogia sima	MH-09-105-Ks	DA	115	Feces	LCMS	MA	41.2526	-69.9674	2009-07-30
Dwarf sperm whale	Kogia sima	MH-09-105-Ks	DA	<dl	Urine	LCMS	MA	41.2526	-69.9674	2009-07-30
Dwarf sperm whale	Kogia sima	MH-09-105-Ks	STX	272	Feces	RBA	MA	41.2526	-69.9674	2009-07-30
Dwarf sperm whale	Kogia sima	MH-09-105-Ks	STX	<dl	Urine	RBA	MA	41.2526	-69.9674	2009-07-30
Harbor seal	Phoca vitulina	MARC-09-066-Pv	DA	<dl	Bile	LCMS	ME	43.3261	-70.5489	2009-07-31
Harbor seal	Phoca vitulina	MARC-09-066-Pv	DA	<dl	Feces	LCMS	ME	43.3261	-70.5489	2009-07-31
Harbor seal	Phoca vitulina	MARC-09-066-Pv	DA	<dl	Gastric	LCMS	ME	43.3261	-70.5489	2009-07-31
Harbor seal	Phoca vitulina	MARC-09-066-Pv	DA	<dl	Urine	LCMS	ME	43.3261	-70.5489	2009-07-31
Harbor seal	Phoca vitulina	MARC-09-066-Pv	STX	<dl	Bile	RBA	ME	43.3261	-70.5489	2009-07-31
Harbor seal	Phoca vitulina	MARC-09-066-Pv	STX	<dl	Feces	RBA	ME	43.3261	-70.5489	2009-07-31
Harbor seal	Phoca vitulina	MARC-09-066-Pv	STX	<dl	Gastric	RBA	ME	43.3261	-70.5489	2009-07-31
Harbor seal	Phoca vitulina	MARC-09-066-Pv	STX	pos.	Urine	RBA	ME	43.3261	-70.5489	2009-07-31
Harbor seal	Phoca vitulina	MARC-09-067-Pv	DA	<dl	Gastric	LCMS	ME	43.5421	-70.3098	2009-08-01
Harbor seal	Phoca vitulina	MARC-09-067-Pv	STX	<dl	Gastric	RBA	ME	43.5421	-70.3098	2009-08-01
Harbor seal	Phoca vitulina	MARC-09-068-Pv	DA	<dl	Feces	LCMS	ME	43.4296	-70.3749	2009-08-02
Harbor seal	Phoca vitulina	MARC-09-068-Pv	DA	<dl	Gastric	LCMS	ME	43.4296	-70.3749	2009-08-02
Harbor seal	Phoca vitulina	MARC-09-068-Pv	DA	<dl	Urine	LCMS	ME	43.4296	-70.3749	2009-08-02
Harbor seal	Phoca vitulina	MARC-09-068-Pv	STX	<dl	Feces	RBA	ME	43.4296	-70.3749	2009-08-02
Harbor seal	Phoca vitulina	MARC-09-068-Pv	STX	<dl	Gastric	RBA	ME	43.4296	-70.3749	2009-08-02
Harbor seal	Phoca vitulina	MARC-09-068-Pv	STX	<dl	Urine	RBA	ME	43.4296	-70.3749	2009-08-02
Harbor seal	Phoca vitulina	MARC-09-069-Pv	DA	<dl	Feces	LCMS	ME	43.3171	-70.5572	2009-08-04
Harbor seal	Phoca vitulina	MARC-09-069-Pv	DA	<dl	Gastric	LCMS	ME	43.3171	-70.5572	2009-08-04
Harbor seal	Phoca vitulina	MARC-09-069-Pv	STX	<dl	Feces	RBA	ME	43.3171	-70.5572	2009-08-04
Harbor seal	Phoca vitulina	MARC-09-069-Pv	STX	<dl	Gastric	RBA	ME	43.3171	-70.5572	2009-08-04
Harbor seal	Phoca vitulina	MARC-09-071-Pv	DA	<dl	Feces	LCMS	ME	43.2948	-70.5617	2009-08-27
Harbor seal	Phoca vitulina	MARC-09-071-Pv	DA	<dl	Gastric	LCMS	ME	43.2948	-70.5617	2009-08-27
Harbor seal	Phoca vitulina	MARC-09-071-Pv	DA	<dl	Urine	LCMS	ME	43.2948	-70.5617	2009-08-27
Harbor seal	Phoca vitulina	MARC-09-071-Pv	STX	<dl	Feces	RBA	ME	43.2948	-70.5617	2009-08-27
Harbor seal	Phoca vitulina	MARC-09-071-Pv	STX	<dl	Gastric	RBA	ME	43.2948	-70.5617	2009-08-27
Harbor seal	Phoca vitulina	MARC-09-071-Pv	STX	<dl	Urine	RBA	ME	43.2948	-70.5617	2009-08-27
Harbor seal	Phoca vitulina	MARC-09-072-Pv	DA	<dl	Feces	LCMS	ME	43.3128	-70.5617	2009-08-31
Harbor seal	Phoca vitulina	MARC-09-072-Pv	DA	<dl	Gastric	LCMS	ME	43.3128	-70.5617	2009-08-31
Harbor seal	Phoca vitulina	MARC-09-072-Pv	DA	<dl	Urine	LCMS	ME	43.3128	-70.5617	2009-08-31
Harbor seal	Phoca vitulina	MARC-09-072-Pv	STX	<dl	Feces	RBA	ME	43.3128	-70.5617	2009-08-31
Harbor seal	Phoca vitulina	MARC-09-072-Pv	STX	<dl	Gastric	RBA	ME	43.3128	-70.5617	2009-08-31
Harbor seal	Phoca vitulina	MARC-09-072-Pv	STX	<dl	Urine	RBA	ME	43.3128	-70.5617	2009-08-31
Harbor seal	Phoca vitulina	MARC-09-077-Pv	DA	<dl	Feces	LCMS	ME	43.443	-70.3397	2009-10-09
Harbor seal	Phoca vitulina	MARC-09-077-Pv	DA	<dl	Gastric	LCMS	ME	43.443	-70.3397	2009-10-09
Harbor seal	Phoca vitulina	MARC-09-077-Pv	DA	<dl	Urine	LCMS	ME	43.443	-70.3397	2009-10-09
Harbor seal	Phoca vitulina	MARC-09-077-Pv	STX	<dl	Feces	RBA	ME	43.443	-70.3397	2009-10-09
Harbor seal	Phoca vitulina	MARC-09-077-Pv	STX	<dl	Gastric	RBA	ME	43.443	-70.3397	2009-10-09
Harbor seal	Phoca vitulina	MARC-09-077-Pv	STX	pos.	Urine	RBA	ME	43.443	-70.3397	2009-10-09
Harbor seal	Phoca vitulina	DMR-09-149Pv	DA	<dl	Gastric	LCMS	ME	43.3959	-70.421	2009-12-08
Harbor seal	Phoca vitulina	DMR-09-149Pv	STX	<dl	Gastric	RBA	ME	43.3959	-70.421	2009-12-08
Harbor seal	Phoca vitulina	DMR-09-254Pv	DA	<dl	Feces	LCMS	ME	43.3959	-70.421	2009-12-08
Harbor seal	Phoca vitulina	DMR-09-254Pv	STX	pos.	Feces	RBA	ME	43.3959	-70.421	2009-12-08
Harbor seal	Phoca vitulina	MARC-09-083-Pv	DA	<dl	Bile	LCMS	ME	43.3959	-70.421	2009-12-08
Harbor seal	Phoca vitulina	MARC-09-083-Pv	DA	<dl	Feces	LCMS	ME	43.3959	-70.421	2009-12-08
Harbor seal	Phoca vitulina	MARC-09-083-Pv	DA	<dl	Gastric	LCMS	ME	43.3959	-70.421	2009-12-08
Harbor seal	Phoca vitulina	MARC-09-083-Pv	DA	<dl	Urine	LCMS	ME	43.3959	-70.421	2009-12-08
Harbor seal	Phoca vitulina	MARC-09-083-Pv	STX	<dl	Bile	RBA	ME	43.3959	-70.421	2009-12-08
Harbor seal	Phoca vitulina	MARC-09-083-Pv	STX	<dl	Feces	RBA	ME	43.3959	-70.421	2009-12-08
Harbor seal	Phoca vitulina	MARC-09-083-Pv	STX	<dl	Gastric	RBA	ME	43.3959	-70.421	2009-12-08
Harbor seal	Phoca vitulina	MARC-09-083-Pv	STX	<dl	Urine	RBA	ME	43.3959	-70.421	2009-12-08
Harp seal	Pagophilus groenlandicus	MARC-10-009-Pg	DA	<dl	Feces	LCMS	ME	43.437	-70.3699	2010-02-15
Harp seal	Pagophilus groenlandicus	MARC-10-009-Pg	DA	<dl	Gastric	LCMS	ME	43.437	-70.3699	2010-02-15
Harp seal	Pagophilus groenlandicus	MARC-10-009-Pg	STX	196	Feces	RBA	ME	43.437	-70.3699	2010-02-15
Harp seal	Pagophilus groenlandicus	MARC-10-009-Pg	STX	<dl	Gastric	RBA	ME	43.437	-70.3699	2010-02-15
Harp seal	Pagophilus groenlandicus	MARC-10-010-Pg	DA	<dl	Feces	LCMS	MA	41.969	-70.644	2010-02-18
Harp seal	Pagophilus groenlandicus	MARC-10-010-Pg	DA	<dl	Gastric	LCMS	MA	41.969	-70.644	2010-02-18
Harp seal	Pagophilus groenlandicus	MARC-10-010-Pg	DA	<dl	Urine	LCMS	MA	41.969	-70.644	2010-02-18
Harp seal	Pagophilus groenlandicus	MARC-10-010-Pg	STX	<dl	Feces	RBA	MA	41.969	-70.644	2010-02-18
Harp seal	Pagophilus groenlandicus	MARC-10-010-Pg	STX	<dl	Gastric	RBA	MA	41.969	-70.644	2010-02-18
Harp seal	Pagophilus groenlandicus	MARC-10-010-Pg	STX	pos.	Urine	RBA	MA	41.969	-70.644	2010-02-18
Harp seal	Pagophilus groenlandicus	MARC-10-014-Pg	DA	<dl	Bile	LCMS	ME	43.7925	-69.6559	2010-03-05
Harp seal	Pagophilus groenlandicus	MARC-10-014-Pg	DA	<dl	Feces	LCMS	ME	43.7925	-69.6559	2010-03-05
Harp seal	Pagophilus groenlandicus	MARC-10-014-Pg	DA	<dl	Gastric	LCMS	ME	43.7925	-69.6559	2010-03-05
Harp seal	Pagophilus groenlandicus	MARC-10-014-Pg	DA	<dl	Urine	LCMS	ME	43.7925	-69.6559	2010-03-05
Harp seal	Pagophilus groenlandicus	MARC-10-014-Pg	STX	264	Bile	RBA	ME	43.7925	-69.6559	2010-03-05
Harp seal	Pagophilus groenlandicus	MARC-10-014-Pg	STX	72	Feces	RBA	ME	43.7925	-69.6559	2010-03-05
Harp seal	Pagophilus groenlandicus	MARC-10-014-Pg	STX	<dl	Gastric	RBA	ME	43.7925	-69.6559	2010-03-05
Harp seal	Pagophilus groenlandicus	MARC-10-014-Pg	STX	<dl	Urine	RBA	ME	43.7925	-69.6559	2010-03-05
Gray seal	Halichoerus grypus	MARC-10-020-Hg	DA	<dl	Feces	LCMS	MA	42.8424	-70.8148	2010-03-26
Gray seal	Halichoerus grypus	MARC-10-020-Hg	DA	<dl	Gastric	LCMS	MA	42.8424	-70.8148	2010-03-26
Gray seal	Halichoerus grypus	MARC-10-020-Hg	DA	<dl	Urine	LCMS	MA	42.8424	-70.8148	2010-03-26
Gray seal	Halichoerus grypus	MARC-10-020-Hg	STX	<dl	Feces	RBA	MA	42.8424	-70.8148	2010-03-26
Gray seal	Halichoerus grypus	MARC-10-020-Hg	STX	<dl	Gastric	RBA	MA	42.8424	-70.8148	2010-03-26
Gray seal	Halichoerus grypus	MARC-10-020-Hg	STX	<dl	Urine	RBA	MA	42.8424	-70.8148	2010-03-26
Harbor seal	Phoca vitulina	MARC-10-026-Pv	DA	<dl	Feces	LCMS	ME	43.7524	-70.0153	2010-05-15
Harbor seal	Phoca vitulina	MARC-10-026-Pv	STX	<dl	Feces	RBA	ME	43.7524	-70.0153	2010-05-15
Harbor seal	Phoca vitulina	MARC-10-030-Pv	DA	<dl	Feces	LCMS	ME	43.7822	-69.7216	2010-05-20
Harbor seal	Phoca vitulina	MARC-10-030-Pv	DA	<dl	Urine	LCMS	ME	43.7822	-69.7216	2010-05-20
Harbor seal	Phoca vitulina	MARC-10-030-Pv	STX	<dl	Feces	RBA	ME	43.7822	-69.7216	2010-05-20
Harbor seal	Phoca vitulina	MARC-10-030-Pv	STX	<dl	Gastric	RBA	ME	43.7822	-69.7216	2010-05-20
Harbor seal	Phoca vitulina	MARC-10-030-Pv	STX	<dl	Urine	RBA	ME	43.7822	-69.7216	2010-05-20
Harbor seal	Phoca vitulina	MARC-10-036-Pv	DA	<dl	Urine	LCMS	ME	44.6966	-67.3926	2010-05-20
Harbor seal	Phoca vitulina	MARC-10-036-Pv	STX	pos.	Feces	RBA	ME	44.6966	-67.3926	2010-05-20
Harbor seal	Phoca vitulina	MARC-10-036-Pv	STX	<dl	Gastric	RBA	ME	44.6966	-67.3926	2010-05-20
Harbor seal	Phoca vitulina	MARC-10-036-Pv	STX	<dl	Urine	RBA	ME	44.6966	-67.3926	2010-05-20
Harbor seal	Phoca vitulina	MARC-10-031-Pv	DA	<dl	Feces	LCMS	ME	43.7729	-69.7352	2010-05-21
Harbor seal	Phoca vitulina	MARC-10-031-Pv	STX	1108	Feces	RBA	ME	43.7729	-69.7352	2010-05-21
Harbor seal	Phoca vitulina	MARC-10-032-Pv	DA	<dl	Gastric	LCMS	ME	43.6227	-70.2085	2010-05-22
Harbor seal	Phoca vitulina	MARC-10-032-Pv	STX	85	Feces	RBA	ME	43.6227	-70.2085	2010-05-22
Harbor seal	Phoca vitulina	MARC-10-032-Pv	STX	<dl	Gastric	RBA	ME	43.6227	-70.2085	2010-05-22
Harbor seal	Phoca vitulina	MARC-10-038-Pv	DA	<dl	Feces	LCMS	ME	43.5583	-70.205	2010-05-24
Harbor seal	Phoca vitulina	MARC-10-038-Pv	DA	<dl	Urine	LCMS	ME	43.5583	-70.205	2010-05-24
Harbor seal	Phoca vitulina	MARC-10-038-Pv	STX	<dl	Feces	RBA	ME	43.5583	-70.205	2010-05-24
Harbor seal	Phoca vitulina	MARC-10-038-Pv	STX	<dl	Gastric	RBA	ME	43.5583	-70.205	2010-05-24
Harbor seal	Phoca vitulina	MARC-10-038-Pv	STX	<dl	Urine	RBA	ME	43.5583	-70.205	2010-05-24
Harbor seal	Phoca vitulina	MARC-10-049-Pv	DA	<dl	Feces	LCMS	ME	44.4678	-68.8112	2010-05-25
Harbor seal	Phoca vitulina	MARC-10-049-Pv	DA	<dl	Gastric	LCMS	ME	44.4678	-68.8112	2010-05-25
Harbor seal	Phoca vitulina	MARC-10-049-Pv	DA	<dl	Urine	LCMS	ME	44.4678	-68.8112	2010-05-25
Harbor seal	Phoca vitulina	MARC-10-049-Pv	STX	<dl	Feces	RBA	ME	44.4678	-68.8112	2010-05-25
Harbor seal	Phoca vitulina	MARC-10-049-Pv	STX	<dl	Gastric	RBA	ME	44.4678	-68.8112	2010-05-25
Harbor seal	Phoca vitulina	MARC-10-042-Pv	DA	<dl	Feces	LCMS	ME	43.7165	-70.0854	2010-05-28
Harbor seal	Phoca vitulina	MARC-10-042-Pv	DA	<dl	Gastric	LCMS	ME	43.7165	-70.0854	2010-05-28
Harbor seal	Phoca vitulina	MARC-10-042-Pv	STX	<dl	Feces	RBA	ME	43.7165	-70.0854	2010-05-28
Harbor seal	Phoca vitulina	MARC-10-042-Pv	STX	<dl	Gastric	RBA	ME	43.7165	-70.0854	2010-05-28
Harbor seal	Phoca vitulina	MARC-10-043-Pv	DA	<dl	Feces	LCMS	ME	43.6809	-70.1698	2010-05-28
Harbor seal	Phoca vitulina	MARC-10-043-Pv	DA	<dl	Urine	LCMS	ME	43.6809	-70.1698	2010-05-28
Harbor seal	Phoca vitulina	MARC-10-043-Pv	STX	<dl	Feces	RBA	ME	43.6809	-70.1698	2010-05-28
Harbor seal	Phoca vitulina	MARC-10-045-Pv	DA	<dl	Feces	LCMS	ME	43.7917	-70.0413	2010-05-28
Harbor seal	Phoca vitulina	MARC-10-045-Pv	DA	<dl	Gastric	LCMS	ME	43.7917	-70.0413	2010-05-28
Harbor seal	Phoca vitulina	MARC-10-045-Pv	STX	<dl	Feces	RBA	ME	43.7917	-70.0413	2010-05-28
Harbor seal	Phoca vitulina	MARC-10-045-Pv	STX	<dl	Gastric	RBA	ME	43.7917	-70.0413	2010-05-28
Harbor seal	Phoca vitulina	MARC-10-046-Pv	DA	<dl	Feces	LCMS	ME	44.096	-69.1023	2010-05-28
Harbor seal	Phoca vitulina	MARC-10-046-Pv	STX	<dl	Feces	RBA	ME	44.096	-69.1023	2010-05-28
Harbor seal	Phoca vitulina	MARC-10-046-Pv	STX	<dl	Gastric	RBA	ME	44.096	-69.1023	2010-05-28
Harbor seal	Phoca vitulina	MARC-10-047-Pv	DA	<dl	Feces	LCMS	ME	44.096	-69.1023	2010-05-28
Harbor seal	Phoca vitulina	MARC-10-047-Pv	DA	<dl	Gastric	LCMS	ME	44.096	-69.1023	2010-05-28
Harbor seal	Phoca vitulina	MARC-10-047-Pv	DA	<dl	Urine	LCMS	ME	44.096	-69.1023	2010-05-28
Harbor seal	Phoca vitulina	MARC-10-047-Pv	STX	<dl	Feces	RBA	ME	44.096	-69.1023	2010-05-28
Harbor seal	Phoca vitulina	MARC-10-047-Pv	STX	<dl	Gastric	RBA	ME	44.096	-69.1023	2010-05-28
Harbor seal	Phoca vitulina	MARC-10-047-Pv	STX	<dl	Urine	RBA	ME	44.096	-69.1023	2010-05-28
Harbor seal	Phoca vitulina	MARC-10-048-Pv	DA	<dl	Feces	LCMS	ME	43.7776	-70.017	2010-05-29
Harbor seal	Phoca vitulina	MARC-10-048-Pv	DA	<dl	Gastric	LCMS	ME	43.7776	-70.017	2010-05-29
Harbor seal	Phoca vitulina	MARC-10-048-Pv	STX	<dl	Feces	RBA	ME	43.7776	-70.017	2010-05-29
Harbor seal	Phoca vitulina	MARC-10-048-Pv	STX	<dl	Gastric	RBA	ME	43.7776	-70.017	2010-05-29
Harbor seal	Phoca vitulina	MARC-10-053-Pv	DA	<dl	Feces	LCMS	ME	44.4552	-68.9129	2010-06-09
Harbor seal	Phoca vitulina	MARC-10-053-Pv	DA	<dl	Gastric	LCMS	ME	44.4552	-68.9129	2010-06-09
Harbor seal	Phoca vitulina	MARC-10-053-Pv	DA	<dl	Urine	LCMS	ME	44.4552	-68.9129	2010-06-09
Harbor seal	Phoca vitulina	MARC-10-053-Pv	STX	<dl	Feces	RBA	ME	44.4552	-68.9129	2010-06-09
Harbor seal	Phoca vitulina	MARC-10-053-Pv	STX	<dl	Gastric	RBA	ME	44.4552	-68.9129	2010-06-09
Harbor seal	Phoca vitulina	MARC-10-053-Pv	STX	<dl	Urine	RBA	ME	44.4552	-68.9129	2010-06-09
Harbor seal	Phoca vitulina	MARC-10-056-Pv	STX	<dl	Feces	RBA	ME	43.4019	-70.3996	2010-06-24
Harbor seal	Phoca vitulina	MARC-10-056-Pv	STX	<dl	Urine	RBA	ME	43.4019	-70.3996	2010-06-24
Harbor seal	Phoca vitulina	MARC-10-057-Pv	DA	<dl	Feces	LCMS	ME	43.43	-70.3743	2010-06-25
Harbor seal	Phoca vitulina	MARC-10-057-Pv	DA	<dl	Gastric	LCMS	ME	43.43	-70.3743	2010-06-25
Harbor seal	Phoca vitulina	MARC-10-057-Pv	DA	<dl	Urine	LCMS	ME	43.43	-70.3743	2010-06-25
Harbor seal	Phoca vitulina	MARC-10-057-Pv	STX	<dl	Feces	RBA	ME	43.43	-70.3743	2010-06-25
Harbor seal	Phoca vitulina	MARC-10-057-Pv	STX	<dl	Gastric	RBA	ME	43.43	-70.3743	2010-06-25
Harbor seal	Phoca vitulina	MARC-10-057-Pv	STX	pos.	Urine	RBA	ME	43.43	-70.3743	2010-06-25
Harbor seal	Phoca vitulina	MARC-10-058-Pv	DA	<dl	Feces	LCMS	ME	43.1542	-70.6227	2010-06-26
Harbor seal	Phoca vitulina	MARC-10-058-Pv	DA	<dl	Urine	LCMS	ME	43.1542	-70.6227	2010-06-26
Harbor seal	Phoca vitulina	MARC-10-058-Pv	STX	<dl	Feces	RBA	ME	43.1542	-70.6227	2010-06-26
Harbor seal	Phoca vitulina	MARC-10-058-Pv	STX	<dl	Gastric	RBA	ME	43.1542	-70.6227	2010-06-26
Harbor seal	Phoca vitulina	MARC-10-059-Pv	DA	<dl	Feces	LCMS	ME	43.5649	-70.198	2010-06-27
Harbor seal	Phoca vitulina	MARC-10-059-Pv	DA	<dl	Gastric	LCMS	ME	43.5649	-70.198	2010-06-27
Harbor seal	Phoca vitulina	MARC-10-059-Pv	DA	<dl	Urine	LCMS	ME	43.5649	-70.198	2010-06-27
Harbor seal	Phoca vitulina	MARC-10-059-Pv	STX	<dl	Gastric	RBA	ME	43.5649	-70.198	2010-06-27
Harbor seal	Phoca vitulina	MARC-10-061-Pv	DA	<dl	Feces	LCMS	ME	43.7183	-69.85	2010-06-30
Harbor seal	Phoca vitulina	MARC-10-061-Pv	DA	<dl	Gastric	LCMS	ME	43.7183	-69.85	2010-06-30
Harbor seal	Phoca vitulina	MARC-10-061-Pv	STX	<dl	Feces	RBA	ME	43.7183	-69.85	2010-06-30
Harbor seal	Phoca vitulina	MARC-10-061-Pv	STX	<dl	Gastric	RBA	ME	43.7183	-69.85	2010-06-30
Harbor seal	Phoca vitulina	MARC-10-063-Pv	DA	<dl	Gastric	LCMS	ME	43.3201	-70.5554	2010-07-03
Harbor seal	Phoca vitulina	MARC-10-063-Pv	STX	<dl	Feces	RBA	ME	43.3201	-70.5554	2010-07-03
Harbor seal	Phoca vitulina	MARC-10-063-Pv	STX	<dl	Gastric	RBA	ME	43.3201	-70.5554	2010-07-03
Harbor seal	Phoca vitulina	MARC-10-065-Pv	DA	<dl	Feces	LCMS	ME	43.5651	-70.1973	2010-07-07
Harbor seal	Phoca vitulina	MARC-10-065-Pv	DA	<dl	Gastric	LCMS	ME	43.5651	-70.1973	2010-07-07
Harbor seal	Phoca vitulina	MARC-10-065-Pv	STX	<dl	Feces	RBA	ME	43.5651	-70.1973	2010-07-07
Harbor seal	Phoca vitulina	MARC-10-065-Pv	STX	<dl	Gastric	RBA	ME	43.5651	-70.1973	2010-07-07
Harbor seal	Phoca vitulina	MARC-10-067-Pv	DA	<dl	Feces	LCMS	ME	43.3632	-70.4772	2010-07-12
Harbor seal	Phoca vitulina	MARC-10-067-Pv	STX	<dl	Feces	RBA	ME	43.3632	-70.4772	2010-07-12
Harbor seal	Phoca vitulina	MARC-10-067-Pv	STX	<dl	Gastric	RBA	ME	43.3632	-70.4772	2010-07-12
Harbor seal	Phoca vitulina	MARC-10-068-Pv	DA	<dl	Gastric	LCMS	MA	42.7988	-70.8082	2010-07-14
Harbor seal	Phoca vitulina	MARC-10-068-Pv	DA	<dl	Urine	LCMS	MA	42.7988	-70.8082	2010-07-14
Harbor seal	Phoca vitulina	MARC-10-068-Pv	STX	<dl	Feces	RBA	MA	42.7988	-70.8082	2010-07-14
Harbor seal	Phoca vitulina	MARC-10-068-Pv	STX	<dl	Gastric	RBA	MA	42.7988	-70.8082	2010-07-14
Harbor seal	Phoca vitulina	MARC-10-068-Pv	STX	<dl	Urine	RBA	MA	42.7988	-70.8082	2010-07-14
Harbor seal	Phoca vitulina	MARC-10-069-Pv	DA	<dl	Feces	LCMS	ME	43.4358	-70.3687	2010-07-14
Harbor seal	Phoca vitulina	MARC-10-069-Pv	DA	<dl	Gastric	LCMS	ME	43.4358	-70.3687	2010-07-14
Harbor seal	Phoca vitulina	MARC-10-069-Pv	DA	<dl	Urine	LCMS	ME	43.4358	-70.3687	2010-07-14
Harbor seal	Phoca vitulina	MARC-10-069-Pv	STX	<dl	Feces	RBA	ME	43.4358	-70.3687	2010-07-14
Harbor seal	Phoca vitulina	MARC-10-069-Pv	STX	<dl	Gastric	RBA	ME	43.4358	-70.3687	2010-07-14
Harbor seal	Phoca vitulina	MARC-10-069-Pv	STX	<dl	Urine	RBA	ME	43.4358	-70.3687	2010-07-14
Atlantic white-sided dolphin	Lagenorhynchus acutus	MARC-10-073-La	DA	<dl	Feces	LCMS	ME	43.4634	-70.3797	2010-07-22
Atlantic white-sided dolphin	Lagenorhynchus acutus	MARC-10-073-La	DA	<dl	Urine	LCMS	ME	43.4634	-70.3797	2010-07-22
Atlantic white-sided dolphin	Lagenorhynchus acutus	MARC-10-073-La	STX	<dl	Feces	RBA	ME	43.4634	-70.3797	2010-07-22
Atlantic white-sided dolphin	Lagenorhynchus acutus	MARC-10-073-La	STX	<dl	Gastric	RBA	ME	43.4634	-70.3797	2010-07-22
Atlantic white-sided dolphin	Lagenorhynchus acutus	MARC-10-073-La	STX	<dl	Urine	RBA	ME	43.4634	-70.3797	2010-07-22
Harbor seal	Phoca vitulina	MARC-10-077-Pv	DA	<dl	Feces	LCMS	ME	43.3515	-70.5185	2010-07-27
Harbor seal	Phoca vitulina	MARC-10-077-Pv	DA	<dl	Gastric	LCMS	ME	43.3515	-70.5185	2010-07-27
Harbor seal	Phoca vitulina	MARC-10-077-Pv	DA	<dl	Urine	LCMS	ME	43.3515	-70.5185	2010-07-27
Harbor seal	Phoca vitulina	MARC-10-077-Pv	STX	<dl	Feces	RBA	ME	43.3515	-70.5185	2010-07-27
Harbor seal	Phoca vitulina	MARC-10-077-Pv	STX	<dl	Gastric	RBA	ME	43.3515	-70.5185	2010-07-27
Harbor seal	Phoca vitulina	MARC-10-077-Pv	STX	<dl	Urine	RBA	ME	43.3515	-70.5185	2010-07-27
Humpback whale	Megaptera novaeangliae	IFAW10-188Mn	DA	<dl	Feces	LCMS	MA	42.165	-70.3015	2010-09-09
Humpback whale	Megaptera novaeangliae	IFAW10-188Mn	DA	<dl	Gastric	LCMS	MA	42.165	-70.3015	2010-09-09
Humpback whale	Megaptera novaeangliae	IFAW10-188Mn	STX	<dl	Feces	RBA	MA	42.165	-70.3015	2010-09-09
Humpback whale	Megaptera novaeangliae	IFAW10-188Mn	STX	<dl	Gastric	RBA	MA	42.165	-70.3015	2010-09-09
Gray seal	Halichoerus grypus	IFAW10-189Hg	DA	<dl	Gastric	LCMS	MA	42.0478	-70.1159	2010-09-29
Gray seal	Halichoerus grypus	IFAW10-189Hg	STX	<dl	Gastric	RBA	MA	42.0478	-70.1159	2010-09-29
Gray seal	Halichoerus grypus	IFAW10-195Hg	DA	<dl	Feces	LCMS	MA	42.0522	-70.08	2010-10-02
Gray seal	Halichoerus grypus	IFAW10-195Hg	DA	<dl	Gastric	LCMS	MA	42.0522	-70.08	2010-10-02
Gray seal	Halichoerus grypus	IFAW10-195Hg	STX	pos.	Feces	RBA	MA	42.0522	-70.08	2010-10-02
Gray seal	Halichoerus grypus	IFAW10-195Hg	STX	<dl	Gastric	RBA	MA	42.0522	-70.08	2010-10-02
Gray seal	Halichoerus grypus	IFAW10-195Hg	STX	pos.	Liver	RBA	MA	42.0522	-70.08	2010-10-02
Harbor porpoise	Phocoena phocoena	IFAW10-196Pp	DA	<dl	Gastric	LCMS	MA	41.9204	-70.0245	2010-10-05
Harbor porpoise	Phocoena phocoena	IFAW10-196Pp	DA	<dl	Urine	LCMS	MA	41.9204	-70.0245	2010-10-05
Harbor porpoise	Phocoena phocoena	IFAW10-196Pp	STX	<dl	Gastric	RBA	MA	41.9204	-70.0245	2010-10-05
Harbor porpoise	Phocoena phocoena	IFAW10-196Pp	STX	<dl	Urine	RBA	MA	41.9204	-70.0245	2010-10-05
Atlantic white-sided dolphin	Lagenorhynchus acutus	IFAW10-198La	DA	<dl	Feces	LCMS	MA	41.7756	-70.0595	2010-10-10
Atlantic white-sided dolphin	Lagenorhynchus acutus	IFAW10-198La	DA	<dl	Gastric	LCMS	MA	41.7756	-70.0595	2010-10-10
Atlantic white-sided dolphin	Lagenorhynchus acutus	IFAW10-198La	DA	<dl	Urine	LCMS	MA	41.7756	-70.0595	2010-10-10
Atlantic white-sided dolphin	Lagenorhynchus acutus	IFAW10-198La	STX	<dl	Feces	RBA	MA	41.7756	-70.0595	2010-10-10
Atlantic white-sided dolphin	Lagenorhynchus acutus	IFAW10-198La	STX	<dl	Gastric	RBA	MA	41.7756	-70.0595	2010-10-10
Atlantic white-sided dolphin	Lagenorhynchus acutus	IFAW10-198La	STX	<dl	Urine	RBA	MA	41.7756	-70.0595	2010-10-10
Harp seal	Pagophilus groenlandicus	MARC-10-003-Pg	DA	<dl	Gastric	LCMS	MA	42.8127	-70.8086	2010-11-11
Harp seal	Pagophilus groenlandicus	MARC-10-003-Pg	DA	<dl	Urine	LCMS	MA	42.8127	-70.8086	2010-11-11
Harp seal	Pagophilus groenlandicus	MARC-10-003-Pg	STX	<dl	Gastric	RBA	MA	42.8127	-70.8086	2010-11-11
Harp seal	Pagophilus groenlandicus	MARC-10-003-Pg	STX	<dl	Urine	RBA	MA	42.8127	-70.8086	2010-11-11
Short-beaked common dolphin	Delphinus delphis	IFAW10-230Dd	DA	<dl	Feces	LCMS	MA	41.7742	-70.0785	2010-11-29
Short-beaked common dolphin	Delphinus delphis	IFAW10-230Dd	STX	<dl	Feces	RBA	MA	41.7742	-70.0785	2010-11-29
Harp seal	Pagophilus groenlandicus	IFAW11-013Pg	DA	<dl	Bile	LCMS	MA	42.0382	-70.1949	2011-02-06
Harp seal	Pagophilus groenlandicus	IFAW11-013Pg	DA	<dl	Feces	LCMS	MA	42.0382	-70.1949	2011-02-06
Harp seal	Pagophilus groenlandicus	IFAW11-013Pg	STX	<dl	Bile	RBA	MA	42.0382	-70.1949	2011-02-06
Harp seal	Pagophilus groenlandicus	IFAW11-013Pg	STX	<dl	Feces	RBA	MA	42.0382	-70.1949	2011-02-06
Short-beaked common dolphin	Delphinus delphis	IFAW11-023Dd	DA	<dl	Liver	LCMS	MA	41.7607	-70.1326	2011-02-14
Short-beaked common dolphin	Delphinus delphis	IFAW11-023Dd	STX	<dl	Liver	RBA	MA	41.7607	-70.1326	2011-02-14
Short-beaked common dolphin	Delphinus delphis	IFAW11-028Dd	DA	<dl	Urine	LCMS	MA	41.7413	-70.6191	2011-02-15
Short-beaked common dolphin	Delphinus delphis	IFAW11-028Dd	STX	<dl	Urine	RBA	MA	41.7413	-70.6191	2011-02-15
Atlantic white-sided dolphin	Lagenorhynchus acutus	IFAW11-045La	DA	<dl	Feces	LCMS	MA	41.8214	-70.004	2011-02-25
Atlantic white-sided dolphin	Lagenorhynchus acutus	IFAW11-045La	DA	<dl	Gastric	LCMS	MA	41.8214	-70.004	2011-02-25
Atlantic white-sided dolphin	Lagenorhynchus acutus	IFAW11-045La	DA	<dl	Urine	LCMS	MA	41.8214	-70.004	2011-02-25
Atlantic white-sided dolphin	Lagenorhynchus acutus	IFAW11-045La	STX	<dl	Urine	RBA	MA	41.8214	-70.004	2011-02-25
Atlantic white-sided dolphin	Lagenorhynchus acutus	IFAW11-051La	DA	<dl	Gastric	LCMS	MA	41.8076	-70.0009	2011-02-26
Atlantic white-sided dolphin	Lagenorhynchus acutus	IFAW11-051La	DA	<dl	Urine	LCMS	MA	41.8076	-70.0009	2011-02-26
Atlantic white-sided dolphin	Lagenorhynchus acutus	IFAW11-051La	STX	<dl	Gastric	RBA	MA	41.8076	-70.0009	2011-02-26
Atlantic white-sided dolphin	Lagenorhynchus acutus	IFAW11-051La	STX	<dl	Urine	RBA	MA	41.8076	-70.0009	2011-02-26
Harp seal	Pagophilus groenlandicus	NEAQ-11-013-Pg	DA	<dl	Feces	LCMS	MA	42.3003	-70.927	2011-03-01
Harp seal	Pagophilus groenlandicus	NEAQ-11-013-Pg	STX	<dl	Feces	RBA	MA	42.3003	-70.927	2011-03-01
Harp seal	Pagophilus groenlandicus	IFAW11-069Pg	DA	<dl	Feces	LCMS	MA	41.7914	-69.9375	2011-03-02
Harp seal	Pagophilus groenlandicus	IFAW11-069Pg	STX	<dl	Feces	RBA	MA	41.7914	-69.9375	2011-03-02
Short-beaked common dolphin	Delphinus delphis	NEAQ-11-017-Dd	DA	<dl	Feces	LCMS	MA	41.9467	-70.832	2011-03-05
Short-beaked common dolphin	Delphinus delphis	NEAQ-11-017-Dd	DA	<dl	Urine	LCMS	MA	41.9467	-70.832	2011-03-05
Short-beaked common dolphin	Delphinus delphis	NEAQ-11-017-Dd	STX	<dl	Feces	RBA	MA	41.9467	-70.832	2011-03-05
Short-beaked common dolphin	Delphinus delphis	NEAQ-11-017-Dd	STX	<dl	Urine	RBA	MA	41.9467	-70.832	2011-03-05
Ringed seal	Pusa hispida	IFAW11-075Ph	DA	<dl	Kidney	LCMS	MA	41.713	-70.2683	2011-03-08
Ringed seal	Pusa hispida	IFAW11-075Ph	DA	<dl	Liver	LCMS	MA	41.713	-70.2683	2011-03-08
Ringed seal	Pusa hispida	IFAW11-075Ph	STX	<dl	Kidney	RBA	MA	41.713	-70.2683	2011-03-08
Ringed seal	Pusa hispida	IFAW11-075Ph	STX	<dl	Liver	RBA	MA	41.713	-70.2683	2011-03-08
Harbor porpoise	Phocoena phocoena	NEAQ-11-020-Pp	DA	<dl	Feces	LCMS	MA	42.3854	-71.069	2011-03-08
Harbor porpoise	Phocoena phocoena	NEAQ-11-020-Pp	DA	<dl	Gastric	LCMS	MA	42.3854	-71.069	2011-03-08
Harbor porpoise	Phocoena phocoena	NEAQ-11-020-Pp	DA	<dl	Urine	LCMS	MA	42.3854	-71.069	2011-03-08
Harbor porpoise	Phocoena phocoena	NEAQ-11-020-Pp	STX	<dl	Feces	RBA	MA	42.3854	-71.069	2011-03-08
Harbor porpoise	Phocoena phocoena	NEAQ-11-020-Pp	STX	<dl	Gastric	RBA	MA	42.3854	-71.069	2011-03-08
Harbor porpoise	Phocoena phocoena	NEAQ-11-020-Pp	STX	<dl	Urine	RBA	MA	42.3854	-71.069	2011-03-08
Harbor porpoise	Phocoena phocoena	NEAQ-11-025-Pp	DA	<dl	Feces	LCMS	MA	42.2404	-70.761	2011-03-12
Harbor porpoise	Phocoena phocoena	NEAQ-11-025-Pp	DA	<dl	Gastric	LCMS	MA	42.2404	-70.761	2011-03-12
Harbor porpoise	Phocoena phocoena	NEAQ-11-025-Pp	STX	<dl	Feces	RBA	MA	42.2404	-70.761	2011-03-12
Harbor porpoise	Phocoena phocoena	NEAQ-11-025-Pp	STX	<dl	Gastric	RBA	MA	42.2404	-70.761	2011-03-12
Harp seal	Pagophilus groenlandicus	NEAQ-11-027-Pg	DA	<dl	Feces	LCMS	MA	42.293	-71.022	2011-03-13
Harp seal	Pagophilus groenlandicus	NEAQ-11-027-Pg	DA	<dl	Urine	LCMS	MA	42.293	-71.022	2011-03-13
Harp seal	Pagophilus groenlandicus	NEAQ-11-027-Pg	STX	<dl	Feces	RBA	MA	42.293	-71.022	2011-03-13
Harp seal	Pagophilus groenlandicus	NEAQ-11-027-Pg	STX	<dl	Urine	RBA	MA	42.293	-71.022	2011-03-13
Harp seal	Pagophilus groenlandicus	NEAQ-11-036-Pg	DA	<dl	Feces	LCMS	MA	42.633	-70.6771	2011-03-21
Harp seal	Pagophilus groenlandicus	NEAQ-11-036-Pg	DA	<dl	Urine	LCMS	MA	42.633	-70.6771	2011-03-21
Harp seal	Pagophilus groenlandicus	NEAQ-11-036-Pg	STX	<dl	Feces	RBA	MA	42.633	-70.6771	2011-03-21
Harp seal	Pagophilus groenlandicus	NEAQ-11-036-Pg	STX	<dl	Urine	RBA	MA	42.633	-70.6771	2011-03-21
Harp seal	Pagophilus groenlandicus	NEAQ-11-037-Pg	DA	<dl	Feces	LCMS	MA	42.328	-70.96	2011-03-22
Harp seal	Pagophilus groenlandicus	NEAQ-11-037-Pg	DA	<dl	Urine	LCMS	MA	42.328	-70.96	2011-03-22
Harp seal	Pagophilus groenlandicus	NEAQ-11-037-Pg	STX	<dl	Feces	RBA	MA	42.328	-70.96	2011-03-22
Harp seal	Pagophilus groenlandicus	NEAQ-11-037-Pg	STX	<dl	Urine	RBA	MA	42.328	-70.96	2011-03-22
Harp seal	Pagophilus groenlandicus	NEAQ-11-050-Pg	DA	<dl	Feces	LCMS	NH	42.9695	-70.7703	2011-03-28
Harp seal	Pagophilus groenlandicus	NEAQ-11-050-Pg	DA	<dl	Urine	LCMS	NH	42.9695	-70.7703	2011-03-28
Harp seal	Pagophilus groenlandicus	NEAQ-11-050-Pg	STX	<dl	Feces	RBA	NH	42.9695	-70.7703	2011-03-28
Harp seal	Pagophilus groenlandicus	NEAQ-11-050-Pg	STX	<dl	Urine	RBA	NH	42.9695	-70.7703	2011-03-28
Harp seal	Pagophilus groenlandicus	NEAQ-11-051-Pg	DA	<dl	Feces	LCMS	MA	42.1554	-70.7749	2011-03-29
Harp seal	Pagophilus groenlandicus	NEAQ-11-051-Pg	DA	<dl	Gastric	LCMS	MA	42.1554	-70.7749	2011-03-29
Harp seal	Pagophilus groenlandicus	NEAQ-11-051-Pg	DA	<dl	Urine	LCMS	MA	42.1554	-70.7749	2011-03-29
Harp seal	Pagophilus groenlandicus	NEAQ-11-051-Pg	STX	<dl	Feces	RBA	MA	42.1554	-70.7749	2011-03-29
Harp seal	Pagophilus groenlandicus	NEAQ-11-051-Pg	STX	<dl	Gastric	RBA	MA	42.1554	-70.7749	2011-03-29
Harp seal	Pagophilus groenlandicus	NEAQ-11-051-Pg	STX	<dl	Urine	RBA	MA	42.1554	-70.7749	2011-03-29
Atlantic white-sided dolphin	Lagenorhynchus acutus	IFAW11-132La	DA	<dl	Kidney	LCMS	MA	41.8929	-70.0031	2011-04-01
Atlantic white-sided dolphin	Lagenorhynchus acutus	IFAW11-132La	DA	<dl	Liver	LCMS	MA	41.8929	-70.0031	2011-04-01
Atlantic white-sided dolphin	Lagenorhynchus acutus	IFAW11-132La	STX	<dl	Kidney	RBA	MA	41.8929	-70.0031	2011-04-01
Atlantic white-sided dolphin	Lagenorhynchus acutus	IFAW11-132La	STX	<dl	Liver	RBA	MA	41.8929	-70.0031	2011-04-01
Atlantic white-sided dolphin	Lagenorhynchus acutus	NEAQ-11-057-La	DA	<dl	Feces	LCMS	MA	42.5732	-70.7503	2011-04-01
Atlantic white-sided dolphin	Lagenorhynchus acutus	NEAQ-11-057-La	DA	<dl	Gastric	LCMS	MA	42.5732	-70.7503	2011-04-01
Atlantic white-sided dolphin	Lagenorhynchus acutus	NEAQ-11-057-La	DA	<dl	Urine	LCMS	MA	42.5732	-70.7503	2011-04-01
Atlantic white-sided dolphin	Lagenorhynchus acutus	NEAQ-11-057-La	STX	<dl	Feces	RBA	MA	42.5732	-70.7503	2011-04-01
Atlantic white-sided dolphin	Lagenorhynchus acutus	NEAQ-11-057-La	STX	<dl	Gastric	RBA	MA	42.5732	-70.7503	2011-04-01
Atlantic white-sided dolphin	Lagenorhynchus acutus	NEAQ-11-057-La	STX	<dl	Urine	RBA	MA	42.5732	-70.7503	2011-04-01
Harp seal	Pagophilus groenlandicus	IFAW11-140Pg	DA	<dl	Feces	LCMS	MA	41.7675	-71.1253	2011-04-03
Harp seal	Pagophilus groenlandicus	IFAW11-140Pg	DA	<dl	Kidney	LCMS	MA	41.7675	-71.1253	2011-04-03
Harp seal	Pagophilus groenlandicus	IFAW11-140Pg	DA	<dl	Liver	LCMS	MA	41.7675	-71.1253	2011-04-03
Harp seal	Pagophilus groenlandicus	IFAW11-140Pg	STX	<dl	Feces	RBA	MA	41.7675	-71.1253	2011-04-03
Harp seal	Pagophilus groenlandicus	IFAW11-140Pg	STX	<dl	Kidney	RBA	MA	41.7675	-71.1253	2011-04-03
Harp seal	Pagophilus groenlandicus	IFAW11-140Pg	STX	<dl	Liver	RBA	MA	41.7675	-71.1253	2011-04-03
Harbor porpoise	Phocoena phocoena	NEAQ-11-060-Pp	DA	<dl	Feces	LCMS	MA	42.0158	-70.6951	2011-04-07
Harbor porpoise	Phocoena phocoena	NEAQ-11-060-Pp	DA	<dl	Gastric	LCMS	MA	42.0158	-70.6951	2011-04-07
Harbor porpoise	Phocoena phocoena	NEAQ-11-060-Pp	DA	<dl	Urine	LCMS	MA	42.0158	-70.6951	2011-04-07
Harbor porpoise	Phocoena phocoena	NEAQ-11-060-Pp	STX	<dl	Feces	RBA	MA	42.0158	-70.6951	2011-04-07
Harbor porpoise	Phocoena phocoena	NEAQ-11-060-Pp	STX	<dl	Gastric	RBA	MA	42.0158	-70.6951	2011-04-07
Harbor porpoise	Phocoena phocoena	NEAQ-11-060-Pp	STX	<dl	Urine	RBA	MA	42.0158	-70.6951	2011-04-07
Harbor seal	Phoca vitulina	NOAA 2011001	DA	<dl	Gastric	LCMS	MA	41.6865	-69.9425	2011-04-07
Harbor seal	Phoca vitulina	NOAA 2011001	STX	<dl	Feces	RBA	MA	41.6865	-69.9425	2011-04-07
Harbor seal	Phoca vitulina	NOAA 2011001	STX	<dl	Gastric	RBA	MA	41.6865	-69.9425	2011-04-07
Harbor seal	Phoca vitulina	NOAA 2011002	DA	<dl	Feces	LCMS	MA	41.6865	-69.9425	2011-04-07
Short-beaked common dolphin	Delphinus delphis	IFAW11-150Dd	DA	<dl	Kidney	LCMS	MA	41.8938	-70.0034	2011-04-08
Short-beaked common dolphin	Delphinus delphis	IFAW11-150Dd	DA	<dl	Liver	LCMS	MA	41.8938	-70.0034	2011-04-08
Short-beaked common dolphin	Delphinus delphis	IFAW11-150Dd	STX	<dl	Kidney	RBA	MA	41.8938	-70.0034	2011-04-08
Short-beaked common dolphin	Delphinus delphis	IFAW11-150Dd	STX	<dl	Liver	RBA	MA	41.8938	-70.0034	2011-04-08
Short-beaked common dolphin	Delphinus delphis	IFAW11-151Dd	DA	<dl	Kidney	LCMS	MA	41.8938	-70.0034	2011-04-08
Short-beaked common dolphin	Delphinus delphis	IFAW11-151Dd	DA	<dl	Liver	LCMS	MA	41.8938	-70.0034	2011-04-08
Short-beaked common dolphin	Delphinus delphis	IFAW11-151Dd	STX	<dl	Kidney	RBA	MA	41.8938	-70.0034	2011-04-08
Short-beaked common dolphin	Delphinus delphis	IFAW11-151Dd	STX	<dl	Liver	RBA	MA	41.8938	-70.0034	2011-04-08
Short-beaked common dolphin	Delphinus delphis	IFAW11-152Dd	DA	<dl	Gastric	LCMS	MA	41.8938	-70.0034	2011-04-08
Short-beaked common dolphin	Delphinus delphis	IFAW11-152Dd	DA	<dl	Milk	LCMS	MA	41.8938	-70.0034	2011-04-08
Short-beaked common dolphin	Delphinus delphis	IFAW11-152Dd	STX	<dl	Gastric	RBA	MA	41.8938	-70.0034	2011-04-08
Short-beaked common dolphin	Delphinus delphis	IFAW11-152Dd	STX	<dl	Milk	RBA	MA	41.8938	-70.0034	2011-04-08
Harbor seal	Phoca vitulina	4/9/11 scat 1	DA	<dl	Feces	LCMS	MA	41.6865	-69.9425	2011-04-09
Harbor seal	Phoca vitulina	4/9/11 scat 1	STX	<dl	Feces	RBA	MA	41.6865	-69.9425	2011-04-09
Harbor seal	Phoca vitulina	4/9/11 scat 10	DA	<dl	Feces	LCMS	MA	41.6865	-69.9425	2011-04-09
Harbor seal	Phoca vitulina	4/9/11 scat 10	STX	<dl	Feces	RBA	MA	41.6865	-69.9425	2011-04-09
Harbor seal	Phoca vitulina	4/9/11 scat 11	DA	<dl	Feces	LCMS	MA	41.6865	-69.9425	2011-04-09
Harbor seal	Phoca vitulina	4/9/11 scat 11	STX	<dl	Feces	RBA	MA	41.6865	-69.9425	2011-04-09
Harbor seal	Phoca vitulina	4/9/11 scat 2	DA	<dl	Feces	LCMS	MA	41.6865	-69.9425	2011-04-09
Harbor seal	Phoca vitulina	4/9/11 scat 2	STX	<dl	Feces	RBA	MA	41.6865	-69.9425	2011-04-09
Harbor seal	Phoca vitulina	4/9/11 scat 5	DA	<dl	Feces	LCMS	MA	41.6865	-69.9425	2011-04-09
Harbor seal	Phoca vitulina	4/9/11 scat 5	STX	<dl	Feces	RBA	MA	41.6865	-69.9425	2011-04-09
Harbor seal	Phoca vitulina	4/9/11 scat 6	DA	<dl	Feces	LCMS	MA	41.6865	-69.9425	2011-04-09
Harbor seal	Phoca vitulina	4/9/11 scat 6	STX	<dl	Feces	RBA	MA	41.6865	-69.9425	2011-04-09
Harbor seal	Phoca vitulina	4/9/11 scat 8	DA	<dl	Feces	LCMS	MA	41.6865	-69.9425	2011-04-09
Harbor seal	Phoca vitulina	4/9/11 scat 8	STX	<dl	Feces	RBA	MA	41.6865	-69.9425	2011-04-09
Harbor seal	Phoca vitulina	4/9/11 scat 9	DA	<dl	Feces	LCMS	MA	41.6865	-69.9425	2011-04-09
Harbor seal	Phoca vitulina	4/9/11 scat 9	STX	<dl	Feces	RBA	MA	41.6865	-69.9425	2011-04-09
Gray seal	Halichoerus grypus	4/10/11 scat	DA	<dl	Feces	LCMS	MA	41.8759	-70.0645	2011-04-10
Gray seal	Halichoerus grypus	4/10/11 scat	STX	<dl	Feces	RBA	MA	41.8759	-70.0645	2011-04-10
Harp seal	Pagophilus groenlandicus	IFAW11-182Pg	DA	<dl	Feces	LCMS	MA	41.7379	-70.37	2011-05-03
Harp seal	Pagophilus groenlandicus	IFAW11-182Pg	STX	<dl	Feces	RBA	MA	41.7379	-70.37	2011-05-03
Northern minke whale	Balaenoptera acutorostrata	IFAW11-185Ba	DA	<dl	Feces	LCMS	MA	41.3667	-70.8667	2011-05-06
Northern minke whale	Balaenoptera acutorostrata	IFAW11-185Ba	DA	<dl	Gastric	LCMS	MA	41.3667	-70.8667	2011-05-06
Northern minke whale	Balaenoptera acutorostrata	IFAW11-185Ba	STX	<dl	Gastric	RBA	MA	41.3667	-70.8667	2011-05-06
Gray seal	Halichoerus grypus	NEAQ-11-106-Hg	DA	<dl	Feces	LCMS	NH	43.0514	-70.7177	2011-05-18
Gray seal	Halichoerus grypus	NEAQ-11-106-Hg	DA	<dl	Gastric	LCMS	NH	43.0514	-70.7177	2011-05-18
Gray seal	Halichoerus grypus	NEAQ-11-106-Hg	STX	<dl	Feces	RBA	NH	43.0514	-70.7177	2011-05-18
Gray seal	Halichoerus grypus	NEAQ-11-106-Hg	STX	<dl	Gastric	RBA	NH	43.0514	-70.7177	2011-05-18
Harbor porpoise	Phocoena phocoena	IFAW11-194Pp	DA	<dl	Gastric	LCMS	MA	41.7806	-70.4994	2011-05-21
Harbor porpoise	Phocoena phocoena	IFAW11-194Pp	DA	<dl	Urine	LCMS	MA	41.7806	-70.4994	2011-05-21
Bottlenose dolphin	Tursiops truncatus	IFAW11-198Tt	DA	<dl	Gastric	LCMS	MA	41.6427	-70.206	2011-05-25
Bottlenose dolphin	Tursiops truncatus	IFAW11-198Tt	DA	<dl	Urine	LCMS	MA	41.6427	-70.206	2011-05-25
Harbor seal	Phoca vitulina	DMR-11-219-Pv	DA	<dl	Gastric	LCMS	ME	43.5635	-70.2293	2011-07-29
Harbor seal	Phoca vitulina	DMR-11-219-Pv	STX	<dl	Gastric	RBA	ME	43.5635	-70.2293	2011-07-29
Harbor seal	Phoca vitulina	DMR-11-225-Pv	DA	<dl	Gastric	LCMS	ME	43.6328	-70.2233	2011-08-03
Harbor seal	Phoca vitulina	DMR-11-225-Pv	STX	<dl	Gastric	RBA	ME	43.6328	-70.2233	2011-08-03
Harbor seal	Phoca vitulina	DMR-11-225-Pv	STX	pos.	Urine	RBA	ME	43.6328	-70.2233	2011-08-03
Harbor seal	Phoca vitulina	DMR-11-255-Pv	DA	<dl	Gastric	LCMS	ME	43.5598	-70.2797	2011-08-25
Harbor seal	Phoca vitulina	DMR-11-255-Pv	STX	<dl	Gastric	RBA	ME	43.5598	-70.2797	2011-08-25
Harbor seal	Phoca vitulina	DMR-11-265-Pv	DA	<dl	Urine	LCMS	ME	43.8234	-69.6058	2011-08-30
Harbor seal	Phoca vitulina	DMR-11-265-Pv	STX	<dl	Urine	RBA	ME	43.8234	-69.6058	2011-08-30
Short-beaked common dolphin	Delphinus delphis	IFAW11-246Dd	DA	<dl	Feces	LCMS	MA	41.8205	-70.0055	2011-08-31
Short-beaked common dolphin	Delphinus delphis	IFAW11-246Dd	DA	<dl	Gastric	LCMS	MA	41.8205	-70.0055	2011-08-31
Short-beaked common dolphin	Delphinus delphis	IFAW11-247Dd	DA	<dl	Urine	LCMS	MA	41.8205	-70.0055	2011-08-31
Short-beaked common dolphin	Delphinus delphis	IFAW11-252Dd	DA	<dl	Urine	LCMS	MA	41.8205	-70.0055	2011-08-31
Harbor seal	Phoca vitulina	DMR-11-271-Pv	STX	pos.	Urine	RBA	ME	43.3939	-70.4235	2011-09-03
Northern minke whale	Balaenoptera acutorostrata	IFAW11-263Ba	DA	<dl	Feces	LCMS	MA	41.9306	-70.0683	2011-09-26
Northern minke whale	Balaenoptera acutorostrata	IFAW11-263Ba	DA	<dl	Gastric	LCMS	MA	41.9306	-70.0683	2011-09-26
Northern minke whale	Balaenoptera acutorostrata	IFAW11-263Ba	DA	<dl	Kidney	LCMS	MA	41.9306	-70.0683	2011-09-26
Northern minke whale	Balaenoptera acutorostrata	IFAW11-263Ba	DA	<dl	Liver	LCMS	MA	41.9306	-70.0683	2011-09-26
Northern minke whale	Balaenoptera acutorostrata	IFAW11-263Ba	DA	<dl	Pancreatic fluid	LCMS	MA	41.9306	-70.0683	2011-09-26
Northern minke whale	Balaenoptera acutorostrata	IFAW11-263Ba	DA	<dl	Urine	LCMS	MA	41.9306	-70.0683	2011-09-26
Northern minke whale	Balaenoptera acutorostrata	IFAW11-263Ba	STX	<dl	Feces	RBA	MA	41.9306	-70.0683	2011-09-26
Northern minke whale	Balaenoptera acutorostrata	IFAW11-263Ba	STX	<dl	Gastric	RBA	MA	41.9306	-70.0683	2011-09-26
Northern minke whale	Balaenoptera acutorostrata	IFAW11-263Ba	STX	<dl	Kidney	RBA	MA	41.9306	-70.0683	2011-09-26
Northern minke whale	Balaenoptera acutorostrata	IFAW11-263Ba	STX	<dl	Liver	RBA	MA	41.9306	-70.0683	2011-09-26
Northern minke whale	Balaenoptera acutorostrata	IFAW11-263Ba	STX	<dl	Pancreatic fluid	RBA	MA	41.9306	-70.0683	2011-09-26
Northern minke whale	Balaenoptera acutorostrata	IFAW11-263Ba	STX	<dl	Urine	RBA	MA	41.9306	-70.0683	2011-09-26
Harbor seal	Phoca vitulina	NEAQ-11-278-Pv	DA	<dl	Aqueous humor	LCMS	NH	42.8864	-70.814	2011-09-28
Harbor seal	Phoca vitulina	NEAQ-11-278-Pv	DA	<dl	Feces	LCMS	NH	42.8864	-70.814	2011-09-28
Harbor seal	Phoca vitulina	NEAQ-11-278-Pv	DA	<dl	Gastric	LCMS	NH	42.8864	-70.814	2011-09-28
Harbor seal	Phoca vitulina	NEAQ-11-278-Pv	STX	<dl	Feces	RBA	NH	42.8864	-70.814	2011-09-28
Harbor seal	Phoca vitulina	NEAQ-11-278-Pv	STX	<dl	Gastric	RBA	NH	42.8864	-70.814	2011-09-28
Harbor seal	Phoca vitulina	NEAQ-11-280-Pv	DA	<dl	Aqueous humor	LCMS	NH	42.9863	-70.7622	2011-09-29
Harbor seal	Phoca vitulina	NEAQ-11-280-Pv	DA	<dl	Feces	LCMS	NH	42.9863	-70.7622	2011-09-29
Harbor seal	Phoca vitulina	NEAQ-11-280-Pv	STX	<dl	Feces	RBA	NH	42.9863	-70.7622	2011-09-29
Harbor seal	Phoca vitulina	NEAQ-11-286-Pv	DA	<dl	Aqueous humor	LCMS	NH	42.9511	-70.786	2011-09-29
Harbor seal	Phoca vitulina	NEAQ-11-286-Pv	DA	<dl	Gastric	LCMS	NH	42.9511	-70.786	2011-09-29
Harbor seal	Phoca vitulina	NEAQ-11-286-Pv	DA	<dl	Liver	LCMS	NH	42.9511	-70.786	2011-09-29
Harbor seal	Phoca vitulina	NEAQ-11-286-Pv	STX	<dl	Gastric	RBA	NH	42.9511	-70.786	2011-09-29
Harbor seal	Phoca vitulina	NEAQ-11-286-Pv	STX	<dl	Liver	RBA	NH	42.9511	-70.786	2011-09-29
Harbor seal	Phoca vitulina	NEAQ-11-294-Pv	DA	<dl	Aqueous humor	LCMS	NH	42.9168	-70.8057	2011-10-02
Harbor seal	Phoca vitulina	NEAQ-11-294-Pv	DA	<dl	Feces	LCMS	NH	42.9168	-70.8057	2011-10-02
Harbor seal	Phoca vitulina	NEAQ-11-294-Pv	DA	<dl	Gastric	LCMS	NH	42.9168	-70.8057	2011-10-02
Harbor seal	Phoca vitulina	NEAQ-11-294-Pv	DA	<dl	Urine	LCMS	NH	42.9168	-70.8057	2011-10-02
Harbor seal	Phoca vitulina	NEAQ-11-294-Pv	STX	<dl	Feces	RBA	NH	42.9168	-70.8057	2011-10-02
Harbor seal	Phoca vitulina	NEAQ-11-294-Pv	STX	<dl	Urine	RBA	NH	42.9168	-70.8057	2011-10-02
Harbor seal	Phoca vitulina	NEAQ-11-295-Pv	DA	<dl	Feces	LCMS	NH	42.979	-70.765	2011-10-03
Harbor seal	Phoca vitulina	NEAQ-11-295-Pv	DA	<dl	Gastric	LCMS	NH	42.979	-70.765	2011-10-03
Harbor seal	Phoca vitulina	NEAQ-11-295-Pv	STX	<dl	Feces	RBA	NH	42.979	-70.765	2011-10-03
Harbor seal	Phoca vitulina	NEAQ-11-295-Pv	STX	<dl	Gastric	RBA	NH	42.979	-70.765	2011-10-03
Harbor seal	Phoca vitulina	IFAW11-265Pv	DA	<dl	Gastric	LCMS	MA	41.7379	-70.3651	2011-10-05
Harbor seal	Phoca vitulina	IFAW11-265Pv	DA	<dl	Kidney	LCMS	MA	41.7379	-70.3651	2011-10-05
Harbor seal	Phoca vitulina	IFAW11-265Pv	DA	<dl	Urine	LCMS	MA	41.7379	-70.3651	2011-10-05
Harbor seal	Phoca vitulina	IFAW11-265Pv	STX	1790	Feces	RBA	MA	41.7379	-70.3651	2011-10-05
Harbor seal	Phoca vitulina	IFAW11-265Pv	STX	<dl	Gastric	RBA	MA	41.7379	-70.3651	2011-10-05
Harbor seal	Phoca vitulina	IFAW11-265Pv	STX	<dl	Kidney	RBA	MA	41.7379	-70.3651	2011-10-05
Harbor seal	Phoca vitulina	IFAW11-265Pv	STX	<dl	Urine	RBA	MA	41.7379	-70.3651	2011-10-05
Harbor seal	Phoca vitulina	IFAW11-267Pv	DA	<dl	Feces	LCMS	MA	42.0407	-70.2146	2011-10-10
Harbor seal	Phoca vitulina	IFAW11-267Pv	DA	<dl	Gastric	LCMS	MA	42.0407	-70.2146	2011-10-10
Harbor seal	Phoca vitulina	IFAW11-267Pv	DA	<dl	Kidney	LCMS	MA	42.0407	-70.2146	2011-10-10
Harbor seal	Phoca vitulina	IFAW11-267Pv	DA	<dl	Liver	LCMS	MA	42.0407	-70.2146	2011-10-10
Harbor seal	Phoca vitulina	IFAW11-267Pv	STX	<dl	Feces	RBA	MA	42.0407	-70.2146	2011-10-10
Harbor seal	Phoca vitulina	IFAW11-267Pv	STX	<dl	Gastric	RBA	MA	42.0407	-70.2146	2011-10-10
Harbor seal	Phoca vitulina	IFAW11-267Pv	STX	<dl	Kidney	RBA	MA	42.0407	-70.2146	2011-10-10
Harbor seal	Phoca vitulina	IFAW11-267Pv	STX	810	Liver	RBA	MA	42.0407	-70.2146	2011-10-10
Short-finned pilot whale	Globicephala macrorhynchus	IFAW11-268Gma	DA	<dl	Feces	LCMS	MA	42.0518	-70.0779	2011-10-11
Short-finned pilot whale	Globicephala macrorhynchus	IFAW11-268Gma	DA	<dl	Gastric	LCMS	MA	42.0518	-70.0779	2011-10-11
Short-finned pilot whale	Globicephala macrorhynchus	IFAW11-268Gma	DA	<dl	Kidney	LCMS	MA	42.0518	-70.0779	2011-10-11
Short-finned pilot whale	Globicephala macrorhynchus	IFAW11-268Gma	DA	<dl	Liver	LCMS	MA	42.0518	-70.0779	2011-10-11
Short-finned pilot whale	Globicephala macrorhynchus	IFAW11-268Gma	DA	<dl	Urine	LCMS	MA	42.0518	-70.0779	2011-10-11
Short-finned pilot whale	Globicephala macrorhynchus	IFAW11-268Gma	STX	<dl	Feces	RBA	MA	42.0518	-70.0779	2011-10-11
Short-finned pilot whale	Globicephala macrorhynchus	IFAW11-268Gma	STX	<dl	Gastric	RBA	MA	42.0518	-70.0779	2011-10-11
Short-finned pilot whale	Globicephala macrorhynchus	IFAW11-268Gma	STX	<dl	Kidney	RBA	MA	42.0518	-70.0779	2011-10-11
Short-finned pilot whale	Globicephala macrorhynchus	IFAW11-268Gma	STX	620	Liver	RBA	MA	42.0518	-70.0779	2011-10-11
Short-finned pilot whale	Globicephala macrorhynchus	IFAW11-268Gma	STX	<dl	Urine	RBA	MA	42.0518	-70.0779	2011-10-11
Harbor seal	Phoca vitulina	IFAW11-279Pv	DA	<dl	Kidney	LCMS	MA	42.0469	-70.2198	2011-11-02
Harbor seal	Phoca vitulina	IFAW11-279Pv	DA	<dl	Liver	LCMS	MA	42.0469	-70.2198	2011-11-02
Harbor seal	Phoca vitulina	IFAW11-279Pv	DA	<dl	Urine	LCMS	MA	42.0469	-70.2198	2011-11-02
Harbor seal	Phoca vitulina	IFAW11-279Pv	STX	<dl	Kidney	RBA	MA	42.0469	-70.2198	2011-11-02
Harbor seal	Phoca vitulina	IFAW11-279Pv	STX	<dl	Liver	RBA	MA	42.0469	-70.2198	2011-11-02
Harbor seal	Phoca vitulina	IFAW11-279Pv	STX	<dl	Urine	RBA	MA	42.0469	-70.2198	2011-11-02
Harbor seal	Phoca vitulina	IFAW11-280Pv	DA	<dl	Feces	LCMS	MA	42.0802	-70.2232	2011-11-05
Harbor seal	Phoca vitulina	IFAW11-280Pv	DA	<dl	Gastric	LCMS	MA	42.0802	-70.2232	2011-11-05
Harbor seal	Phoca vitulina	IFAW11-280Pv	DA	<dl	Liver	LCMS	MA	42.0802	-70.2232	2011-11-05
Harbor seal	Phoca vitulina	IFAW11-280Pv	DA	<dl	Urine	LCMS	MA	42.0802	-70.2232	2011-11-05
Harbor seal	Phoca vitulina	IFAW11-280Pv	STX	<dl	Feces	RBA	MA	42.0802	-70.2232	2011-11-05
Harbor seal	Phoca vitulina	IFAW11-280Pv	STX	<dl	Urine	RBA	MA	42.0802	-70.2232	2011-11-05
Harbor seal	Phoca vitulina	IFAW11-283Pv	DA	<dl	Feces	LCMS	MA	41.7865	-70.0245	2011-11-18
Harbor seal	Phoca vitulina	IFAW11-283Pv	STX	<dl	Feces	RBA	MA	41.7865	-70.0245	2011-11-18
Harbor seal	Phoca vitulina	IFAW11-301Pv	DA	<dl	Feces	LCMS	MA	42.0047	-70.0818	2011-12-13
Harbor seal	Phoca vitulina	IFAW11-301Pv	DA	<dl	Kidney	LCMS	MA	42.0047	-70.0818	2011-12-13
Harbor seal	Phoca vitulina	IFAW11-301Pv	DA	<dl	Liver	LCMS	MA	42.0047	-70.0818	2011-12-13
Harbor seal	Phoca vitulina	IFAW11-301Pv	STX	<dl	Feces	RBA	MA	42.0047	-70.0818	2011-12-13
Harbor seal	Phoca vitulina	IFAW11-301Pv	STX	<dl	Kidney	RBA	MA	42.0047	-70.0818	2011-12-13
Harbor seal	Phoca vitulina	IFAW11-301Pv	STX	<dl	Liver	RBA	MA	42.0047	-70.0818	2011-12-13
Harbor seal	Phoca vitulina	IFAW11-303Pv	DA	<dl	Feces	LCMS	MA	41.7567	-70.1517	2011-12-18
Harbor seal	Phoca vitulina	IFAW11-303Pv	STX	<dl	Feces	RBA	MA	41.7567	-70.1517	2011-12-18
Short-beaked common dolphin	Delphinus delphis	IFAW11-306Dd	STX	<dl	Feces	ELISA	MA	41.7953	-70.0164	2011-12-29
Short-beaked common dolphin	Delphinus delphis	IFAW12-003Dd	DA	<dl	Feces	ELISA	MA	41.9298	-70.0488	2012-01-12
Short-beaked common dolphin	Delphinus delphis	IFAW12-003Dd	DA	<dl	Gastric	LCMS	MA	41.9298	-70.0488	2012-01-12
Short-beaked common dolphin	Delphinus delphis	IFAW12-003Dd	STX	<dl	Feces	ELISA	MA	41.9298	-70.0488	2012-01-12
Short-beaked common dolphin	Delphinus delphis	IFAW12-003Dd	STX	<dl	Gastric	RBA	MA	41.9298	-70.0488	2012-01-12
Short-beaked common dolphin	Delphinus delphis	IFAW12-005Dd	DA	<dl	Feces	LCMS	MA	41.9314	-70.0653	2012-01-13
Short-beaked common dolphin	Delphinus delphis	IFAW12-005Dd	DA	<dl	Kidney	LCMS	MA	41.9314	-70.0653	2012-01-13
Short-beaked common dolphin	Delphinus delphis	IFAW12-005Dd	DA	<dl	Liver	LCMS	MA	41.9314	-70.0653	2012-01-13
Short-beaked common dolphin	Delphinus delphis	IFAW12-005Dd	STX	<dl	Kidney	RBA	MA	41.9314	-70.0653	2012-01-13
Short-beaked common dolphin	Delphinus delphis	IFAW12-005Dd	STX	<dl	Liver	RBA	MA	41.9314	-70.0653	2012-01-13
Short-beaked common dolphin	Delphinus delphis	IFAW12-015Dd	DA	<dl	Feces	ELISA	MA	41.9298	-70.048	2012-01-14
Short-beaked common dolphin	Delphinus delphis	IFAW12-015Dd	STX	<dl	Feces	ELISA	MA	41.9298	-70.048	2012-01-14
Short-beaked common dolphin	Delphinus delphis	IFAW12-016Dd	DA	<dl	Feces	ELISA	MA	41.9298	-70.048	2012-01-14
Short-beaked common dolphin	Delphinus delphis	IFAW12-016Dd	DA	<dl	Kidney	LCMS	MA	41.9298	-70.048	2012-01-14
Short-beaked common dolphin	Delphinus delphis	IFAW12-016Dd	DA	<dl	Liver	LCMS	MA	41.9298	-70.048	2012-01-14
Short-beaked common dolphin	Delphinus delphis	IFAW12-016Dd	STX	<dl	Feces	ELISA	MA	41.9298	-70.048	2012-01-14
Short-beaked common dolphin	Delphinus delphis	IFAW12-016Dd	STX	<dl	Kidney	RBA	MA	41.9298	-70.048	2012-01-14
Short-beaked common dolphin	Delphinus delphis	IFAW12-016Dd	STX	<dl	Liver	RBA	MA	41.9298	-70.048	2012-01-14
Short-beaked common dolphin	Delphinus delphis	IFAW12-018Dd	STX	<dl	Feces	ELISA	MA	41.9298	-70.048	2012-01-14
Short-beaked common dolphin	Delphinus delphis	IFAW12-019Dd	DA	<dl	Kidney	LCMS	MA	41.9334	-70.0249	2012-01-14
Short-beaked common dolphin	Delphinus delphis	IFAW12-019Dd	DA	<dl	Liver	LCMS	MA	41.9334	-70.0249	2012-01-14
Short-beaked common dolphin	Delphinus delphis	IFAW12-019Dd	STX	<dl	Kidney	RBA	MA	41.9334	-70.0249	2012-01-14
Short-beaked common dolphin	Delphinus delphis	IFAW12-019Dd	STX	<dl	Liver	RBA	MA	41.9334	-70.0249	2012-01-14
Short-beaked common dolphin	Delphinus delphis	IFAW12-029Dd	DA	<dl	Gastric	LCMS	MA	41.8926	-70.0028	2012-01-15
Short-beaked common dolphin	Delphinus delphis	IFAW12-029Dd	DA	<dl	Kidney	LCMS	MA	41.8926	-70.0028	2012-01-15
Short-beaked common dolphin	Delphinus delphis	IFAW12-029Dd	DA	<dl	Liver	LCMS	MA	41.8926	-70.0028	2012-01-15
Short-beaked common dolphin	Delphinus delphis	IFAW12-029Dd	STX	<dl	Gastric	RBA	MA	41.8926	-70.0028	2012-01-15
Short-beaked common dolphin	Delphinus delphis	IFAW12-029Dd	STX	<dl	Kidney	RBA	MA	41.8926	-70.0028	2012-01-15
Short-beaked common dolphin	Delphinus delphis	IFAW12-029Dd	STX	<dl	Liver	RBA	MA	41.8926	-70.0028	2012-01-15
Short-beaked common dolphin	Delphinus delphis	IFAW12-031Dd	DA	<dl	Feces	ELISA	MA	41.9294	-70.0362	2012-01-16
Short-beaked common dolphin	Delphinus delphis	IFAW12-031Dd	STX	<dl	Feces	ELISA	MA	41.9294	-70.0362	2012-01-16
Short-beaked common dolphin	Delphinus delphis	IFAW12-033Dd	DA	<dl	Feces	LCMS	MA	41.9294	-70.0362	2012-01-16
Short-beaked common dolphin	Delphinus delphis	IFAW12-033Dd	DA	<dl	Gastric	LCMS	MA	41.9294	-70.0362	2012-01-16
Short-beaked common dolphin	Delphinus delphis	IFAW12-033Dd	DA	<dl	Liver	LCMS	MA	41.9294	-70.0362	2012-01-16
Short-beaked common dolphin	Delphinus delphis	IFAW12-033Dd	STX	<dl	Feces	RBA	MA	41.9294	-70.0362	2012-01-16
Short-beaked common dolphin	Delphinus delphis	IFAW12-033Dd	STX	<dl	Gastric	RBA	MA	41.9294	-70.0362	2012-01-16
Short-beaked common dolphin	Delphinus delphis	IFAW12-033Dd	STX	<dl	Liver	RBA	MA	41.9294	-70.0362	2012-01-16
Short-beaked common dolphin	Delphinus delphis	IFAW12-086Dd	DA	<dl	Feces	LCMS	MA	41.8021	-70.0049	2012-01-23
Short-beaked common dolphin	Delphinus delphis	IFAW12-086Dd	DA	<dl	Gastric	LCMS	MA	41.8021	-70.0049	2012-01-23
Short-beaked common dolphin	Delphinus delphis	IFAW12-086Dd	DA	<dl	Liver	LCMS	MA	41.8021	-70.0049	2012-01-23
Short-beaked common dolphin	Delphinus delphis	IFAW12-086Dd	DA	<dl	Urine	LCMS	MA	41.8021	-70.0049	2012-01-23
Short-beaked common dolphin	Delphinus delphis	IFAW12-086Dd	STX	<dl	Feces	RBA	MA	41.8021	-70.0049	2012-01-23
Short-beaked common dolphin	Delphinus delphis	IFAW12-086Dd	STX	<dl	Gastric	RBA	MA	41.8021	-70.0049	2012-01-23
Short-beaked common dolphin	Delphinus delphis	IFAW12-086Dd	STX	<dl	Liver	RBA	MA	41.8021	-70.0049	2012-01-23
Short-beaked common dolphin	Delphinus delphis	IFAW12-086Dd	STX	<dl	Urine	RBA	MA	41.8021	-70.0049	2012-01-23
Short-beaked common dolphin	Delphinus delphis	IFAW12-087Dd	DA	<dl	Gastric	LCMS	MA	41.8021	-70.0049	2012-01-23
Short-beaked common dolphin	Delphinus delphis	IFAW12-087Dd	DA	<dl	Kidney	LCMS	MA	41.8021	-70.0049	2012-01-23
Short-beaked common dolphin	Delphinus delphis	IFAW12-087Dd	DA	<dl	Liver	LCMS	MA	41.8021	-70.0049	2012-01-23
Short-beaked common dolphin	Delphinus delphis	IFAW12-087Dd	DA	<dl	Urine	LCMS	MA	41.8021	-70.0049	2012-01-23
Short-beaked common dolphin	Delphinus delphis	IFAW12-087Dd	STX	<dl	Gastric	RBA	MA	41.8021	-70.0049	2012-01-23
Short-beaked common dolphin	Delphinus delphis	IFAW12-087Dd	STX	<dl	Kidney	RBA	MA	41.8021	-70.0049	2012-01-23
Short-beaked common dolphin	Delphinus delphis	IFAW12-087Dd	STX	<dl	Liver	RBA	MA	41.8021	-70.0049	2012-01-23
Short-beaked common dolphin	Delphinus delphis	IFAW12-105Dd	DA	<dl	Liver	LCMS	MA	41.9298	-70.0488	2012-01-30
Short-beaked common dolphin	Delphinus delphis	IFAW12-105Dd	STX	<dl	Liver	RBA	MA	41.9298	-70.0488	2012-01-30
Short-beaked common dolphin	Delphinus delphis	IFAW12-109Dd	DA	12.2	Feces	ELISA	MA	41.7773	-70.0602	2012-02-01
Short-beaked common dolphin	Delphinus delphis	IFAW12-109Dd	STX	<dl	Feces	ELISA	MA	41.7773	-70.0602	2012-02-01
Short-beaked common dolphin	Delphinus delphis	IFAW12-115Dd	DA	3.3	Feces	ELISA	MA	41.7773	-70.0602	2012-02-01
Short-beaked common dolphin	Delphinus delphis	IFAW12-115Dd	STX	<dl	Feces	ELISA	MA	41.7773	-70.0602	2012-02-01
Short-beaked common dolphin	Delphinus delphis	IFAW12-118Dd	DA	<dl	Feces	ELISA	MA	41.9056	-69.9981	2012-02-03
Short-beaked common dolphin	Delphinus delphis	IFAW12-118Dd	STX	<dl	Feces	ELISA	MA	41.9056	-69.9981	2012-02-03
Short-beaked common dolphin	Delphinus delphis	IFAW12-120Dd	DA	<dl	Liver	ELISA	MA	41.9308	-70.0295	2012-02-03
Short-beaked common dolphin	Delphinus delphis	IFAW12-120Dd	STX	<dl	Liver	ELISA	MA	41.9308	-70.0295	2012-02-03
Short-beaked common dolphin	Delphinus delphis	IFAW12-128Dd	DA	2.9	Feces	ELISA	MA	41.9286	-70.0666	2012-02-05
Short-beaked common dolphin	Delphinus delphis	IFAW12-128Dd	STX	<dl	Feces	ELISA	MA	41.9286	-70.0666	2012-02-05
Short-beaked common dolphin	Delphinus delphis	IFAW12-152Dd	DA	<dl	Feces	ELISA	MA	41.9292	-70.0713	2012-02-08
Short-beaked common dolphin	Delphinus delphis	IFAW12-152Dd	STX	<dl	Feces	ELISA	MA	41.9292	-70.0713	2012-02-08
Short-beaked common dolphin	Delphinus delphis	D00193Dd	DA	<dl	Gastric	LCMS	Offshore/bycatch	41.2917	-71.7133	2012-02-11
Short-beaked common dolphin	Delphinus delphis	D00193Dd	STX	<dl	Gastric	RBA	Offshore/bycatch	41.2917	-71.7133	2012-02-11
Short-beaked common dolphin	Delphinus delphis	D00195Dd	DA	<dl	Gastric	LCMS	Offshore/bycatch	41.2917	-71.7133	2012-02-11
Short-beaked common dolphin	Delphinus delphis	D00195Dd	STX	<dl	Gastric	RBA	Offshore/bycatch	41.2917	-71.7133	2012-02-11
Short-beaked common dolphin	Delphinus delphis	D00196Dd	DA	<dl	Gastric	LCMS	Offshore/bycatch	41.2917	-71.7133	2012-02-11
Short-beaked common dolphin	Delphinus delphis	D00196Dd	STX	<dl	Gastric	RBA	Offshore/bycatch	41.2917	-71.7133	2012-02-11
Short-beaked common dolphin	Delphinus delphis	D00197Dd	DA	<dl	Urine	LCMS	Offshore/bycatch	41.2917	-71.7133	2012-02-11
Short-beaked common dolphin	Delphinus delphis	D00197Dd	STX	<dl	Urine	RBA	Offshore/bycatch	41.2917	-71.7133	2012-02-11
Short-beaked common dolphin	Delphinus delphis	D00198Dd	DA	<dl	Feces	LCMS	Offshore/bycatch	41.2917	-71.7133	2012-02-11
Short-beaked common dolphin	Delphinus delphis	D00198Dd	DA	<dl	Gastric	LCMS	Offshore/bycatch	41.2917	-71.7133	2012-02-11
Short-beaked common dolphin	Delphinus delphis	D00198Dd	DA	<dl	Urine	LCMS	Offshore/bycatch	41.2917	-71.7133	2012-02-11
Short-beaked common dolphin	Delphinus delphis	D00198Dd	STX	<dl	Feces	RBA	Offshore/bycatch	41.2917	-71.7133	2012-02-11
Short-beaked common dolphin	Delphinus delphis	D00198Dd	STX	<dl	Gastric	RBA	Offshore/bycatch	41.2917	-71.7133	2012-02-11
Short-beaked common dolphin	Delphinus delphis	D00198Dd	STX	<dl	Urine	RBA	Offshore/bycatch	41.2917	-71.7133	2012-02-11
Short-beaked common dolphin	Delphinus delphis	IFAW12-172Dd	STX	<dl	Feces	ELISA	MA	41.9295	-70.0661	2012-02-13
Harbor porpoise	Phocoena phocoena	D06585Pp	DA	<dl	Gastric	LCMS	Offshore/bycatch	42.5667	-70.2783	2012-02-27
Harbor porpoise	Phocoena phocoena	D06585Pp	DA	<dl	Urine	LCMS	Offshore/bycatch	42.5667	-70.2783	2012-02-27
Harbor porpoise	Phocoena phocoena	D06585Pp	STX	<dl	Gastric	RBA	Offshore/bycatch	42.5667	-70.2783	2012-02-27
Harbor porpoise	Phocoena phocoena	D06585Pp	STX	<dl	Urine	RBA	Offshore/bycatch	42.5667	-70.2783	2012-02-27
Short-beaked common dolphin	Delphinus delphis	IFAW12-192Dd	DA	<dl	Feces	ELISA	MA	41.8071	-70.007	2012-03-01
Short-beaked common dolphin	Delphinus delphis	IFAW12-192Dd	STX	<dl	Feces	ELISA	MA	41.8071	-70.007	2012-03-01
Short-beaked common dolphin	Delphinus delphis	IFAW12-195Dd	DA	<dl	Feces	ELISA	MA	41.7971	-70.0193	2012-03-01
Short-beaked common dolphin	Delphinus delphis	IFAW12-195Dd	STX	<dl	Feces	ELISA	MA	41.7971	-70.0193	2012-03-01
Short-beaked common dolphin	Delphinus delphis	IFAW12-196Dd	DA	<dl	Feces	ELISA	MA	41.8066	-70.0024	2012-03-01
Short-beaked common dolphin	Delphinus delphis	IFAW12-196Dd	DA	<dl	Feces	ELISA	MA	41.8066	-70.0024	2012-03-01
Short-beaked common dolphin	Delphinus delphis	IFAW12-196Dd	DA	<dl	Gastric	ELISA	MA	41.8066	-70.0024	2012-03-01
Short-beaked common dolphin	Delphinus delphis	IFAW12-196Dd	DA	0.2	Urine	ELISA	MA	41.8066	-70.0024	2012-03-01
Short-beaked common dolphin	Delphinus delphis	IFAW12-196Dd	STX	<dl	Feces	ELISA	MA	41.8066	-70.0024	2012-03-01
Short-beaked common dolphin	Delphinus delphis	IFAW12-196Dd	STX	<dl	Feces	ELISA	MA	41.8066	-70.0024	2012-03-01
Short-beaked common dolphin	Delphinus delphis	IFAW12-196Dd	STX	<dl	Gastric	ELISA	MA	41.8066	-70.0024	2012-03-01
Short-beaked common dolphin	Delphinus delphis	IFAW12-196Dd	STX	<dl	Urine	ELISA	MA	41.8066	-70.0024	2012-03-01
Short-beaked common dolphin	Delphinus delphis	IFAW12-198Dd	DA	<dl	Gastric	ELISA	MA	41.9273	-70.0486	2012-03-06
Short-beaked common dolphin	Delphinus delphis	IFAW12-198Dd	DA	<dl	Liver	ELISA	MA	41.9273	-70.0486	2012-03-06
Short-beaked common dolphin	Delphinus delphis	IFAW12-198Dd	DA	0.2	Urine	ELISA	MA	41.9273	-70.0486	2012-03-06
Short-beaked common dolphin	Delphinus delphis	IFAW12-198Dd	STX	<dl	Gastric	ELISA	MA	41.9273	-70.0486	2012-03-06
Short-beaked common dolphin	Delphinus delphis	IFAW12-198Dd	STX	<dl	Liver	ELISA	MA	41.9273	-70.0486	2012-03-06
Short-beaked common dolphin	Delphinus delphis	IFAW12-198Dd	STX	<dl	Urine	ELISA	MA	41.9273	-70.0486	2012-03-06
Short-beaked common dolphin	Delphinus delphis	IFAW12-200Dd	DA	<dl	Feces	ELISA	MA	41.7468	-70.2066	2012-03-07
Short-beaked common dolphin	Delphinus delphis	IFAW12-200Dd	DA	6	Liver	ELISA	MA	41.7468	-70.2066	2012-03-07
Short-beaked common dolphin	Delphinus delphis	IFAW12-200Dd	DA	<dl	Urine	ELISA	MA	41.7468	-70.2066	2012-03-07
Short-beaked common dolphin	Delphinus delphis	IFAW12-200Dd	STX	<dl	Feces	ELISA	MA	41.7468	-70.2066	2012-03-07
Short-beaked common dolphin	Delphinus delphis	IFAW12-200Dd	STX	<dl	Liver	ELISA	MA	41.7468	-70.2066	2012-03-07
Short-beaked common dolphin	Delphinus delphis	IFAW12-200Dd	STX	<dl	Urine	ELISA	MA	41.7468	-70.2066	2012-03-07
Short-beaked common dolphin	Delphinus delphis	IFAW12-201Dd	DA	<dl	Gastric	ELISA	MA	41.7971	-70.0193	2012-03-08
Short-beaked common dolphin	Delphinus delphis	IFAW12-201Dd	DA	<dl	Liver	ELISA	MA	41.7971	-70.0193	2012-03-08
Short-beaked common dolphin	Delphinus delphis	IFAW12-201Dd	STX	<dl	Gastric	ELISA	MA	41.7971	-70.0193	2012-03-08
Short-beaked common dolphin	Delphinus delphis	IFAW12-201Dd	STX	<dl	Liver	ELISA	MA	41.7971	-70.0193	2012-03-08
Short-beaked common dolphin	Delphinus delphis	IFAW12-204Dd	DA	<dl	Feces	ELISA	MA	41.9257	-70.0235	2012-03-11
Short-beaked common dolphin	Delphinus delphis	IFAW12-204Dd	STX	<dl	Feces	ELISA	MA	41.9257	-70.0235	2012-03-11
Short-beaked common dolphin	Delphinus delphis	IFAW12-205Dd	DA	<dl	Feces	ELISA	MA	41.9264	-70.0213	2012-03-11
Short-beaked common dolphin	Delphinus delphis	IFAW12-205Dd	DA	<dl	Liver	ELISA	MA	41.9264	-70.0213	2012-03-11
Short-beaked common dolphin	Delphinus delphis	IFAW12-205Dd	STX	<dl	Feces	ELISA	MA	41.9264	-70.0213	2012-03-11
Short-beaked common dolphin	Delphinus delphis	IFAW12-205Dd	STX	<dl	Liver	ELISA	MA	41.9264	-70.0213	2012-03-11
Short-beaked common dolphin	Delphinus delphis	IFAW12-214Dd	STX	<dl	Feces	ELISA	MA	41.9309	-70.0239	2012-03-26
Short-beaked common dolphin	Delphinus delphis	IFAW12-220Dd	STX	<dl	Feces	ELISA	MA	41.7667	-70.0962	2012-03-27
Short-beaked common dolphin	Delphinus delphis	IFAW12-223Dd	DA	<dl	Gastric	ELISA	MA	41.7918	-70.02	2012-03-27
Short-beaked common dolphin	Delphinus delphis	IFAW12-223Dd	DA	<dl	Liver	ELISA	MA	41.7918	-70.02	2012-03-27
Short-beaked common dolphin	Delphinus delphis	IFAW12-223Dd	DA	<dl	Urine	ELISA	MA	41.7918	-70.02	2012-03-27
Short-beaked common dolphin	Delphinus delphis	IFAW12-223Dd	STX	<dl	Gastric	ELISA	MA	41.7918	-70.02	2012-03-27
Short-beaked common dolphin	Delphinus delphis	IFAW12-223Dd	STX	<dl	Liver	ELISA	MA	41.7918	-70.02	2012-03-27
Short-beaked common dolphin	Delphinus delphis	IFAW12-223Dd	STX	<dl	Urine	ELISA	MA	41.7918	-70.02	2012-03-27
Short-beaked common dolphin	Delphinus delphis	IFAW12-228Dd	DA	<dl	Feces	ELISA	MA	41.9105	-70.0013	2012-04-03
Short-beaked common dolphin	Delphinus delphis	IFAW12-228Dd	DA	<dl	Gastric	ELISA	MA	41.9105	-70.0013	2012-04-03
Short-beaked common dolphin	Delphinus delphis	IFAW12-228Dd	DA	<dl	Liver	ELISA	MA	41.9105	-70.0013	2012-04-03
Short-beaked common dolphin	Delphinus delphis	IFAW12-228Dd	DA	<dl	Urine	ELISA	MA	41.9105	-70.0013	2012-04-03
Short-beaked common dolphin	Delphinus delphis	IFAW12-228Dd	STX	<dl	Feces	ELISA	MA	41.9105	-70.0013	2012-04-03
Short-beaked common dolphin	Delphinus delphis	IFAW12-228Dd	STX	<dl	Gastric	ELISA	MA	41.9105	-70.0013	2012-04-03
Short-beaked common dolphin	Delphinus delphis	IFAW12-228Dd	STX	<dl	Liver	ELISA	MA	41.9105	-70.0013	2012-04-03
Short-beaked common dolphin	Delphinus delphis	IFAW12-228Dd	STX	<dl	Urine	ELISA	MA	41.9105	-70.0013	2012-04-03
Short-beaked common dolphin	Delphinus delphis	IFAW12-229Dd	DA	<dl	Liver	ELISA	MA	41.9105	-70.0013	2012-04-03
Short-beaked common dolphin	Delphinus delphis	IFAW12-229Dd	DA	0.4	Urine	ELISA	MA	41.9105	-70.0013	2012-04-03
Short-beaked common dolphin	Delphinus delphis	IFAW12-229Dd	STX	<dl	Liver	ELISA	MA	41.9105	-70.0013	2012-04-03
Short-beaked common dolphin	Delphinus delphis	IFAW12-229Dd	STX	<dl	Urine	ELISA	MA	41.9105	-70.0013	2012-04-03
Short-beaked common dolphin	Delphinus delphis	IFAW12-283Dd	DA	<dl	Liver	ELISA	MA	41.9328	-70.0611	2012-07-22
Short-beaked common dolphin	Delphinus delphis	IFAW12-283Dd	STX	<dl	Liver	ELISA	MA	41.9328	-70.0611	2012-07-22
Short-beaked common dolphin	Delphinus delphis	IFAW12-284Dd	DA	<dl	Liver	ELISA	MA	41.9328	-70.0611	2012-07-22
Short-beaked common dolphin	Delphinus delphis	IFAW12-284Dd	STX	<dl	Liver	ELISA	MA	41.9328	-70.0611	2012-07-22
Northern minke whale	Balaenoptera acutorostrata	IFAW12-304Ba	DA	<dl	Feces	ELISA	MA	41.6643	-69.9923	2012-08-05
Northern minke whale	Balaenoptera acutorostrata	IFAW12-304Ba	STX	<dl	Feces	ELISA	MA	41.6643	-69.9923	2012-08-05
Short-beaked common dolphin	Delphinus delphis	IFAW12-334Dd	DA	<dl	Liver	ELISA	MA	41.7346	-70.273	2012-09-08
Short-beaked common dolphin	Delphinus delphis	IFAW12-334Dd	DA	1	Urine	ELISA	MA	41.7346	-70.273	2012-09-08
Short-beaked common dolphin	Delphinus delphis	IFAW12-334Dd	STX	<dl	Liver	ELISA	MA	41.7346	-70.273	2012-09-08
Short-beaked common dolphin	Delphinus delphis	IFAW12-334Dd	STX	0.8	Urine	ELISA	MA	41.7346	-70.273	2012-09-08
Short-beaked common dolphin	Delphinus delphis	IFAW12-340Dd	DA	<dl	Gastric	ELISA	MA	41.7838	-70.0347	2012-10-11
Short-beaked common dolphin	Delphinus delphis	IFAW12-340Dd	DA	<dl	Liver	ELISA	MA	41.7838	-70.0347	2012-10-11
Short-beaked common dolphin	Delphinus delphis	IFAW12-340Dd	STX	<dl	Gastric	ELISA	MA	41.7838	-70.0347	2012-10-11
Short-beaked common dolphin	Delphinus delphis	IFAW12-340Dd	STX	<dl	Liver	ELISA	MA	41.7838	-70.0347	2012-10-11
Long-finned pilot whale	Globicephala melas	IFAW13-041Gm	DA	<dl	Feces	ELISA	MA	41.7186	-69.6478	2013-03-09
Long-finned pilot whale	Globicephala melas	IFAW13-041Gm	DA	<dl	Liver	ELISA	MA	41.7186	-69.6478	2013-03-09
Long-finned pilot whale	Globicephala melas	IFAW13-041Gm	STX	<dl	Feces	ELISA	MA	41.7186	-69.6478	2013-03-09
Long-finned pilot whale	Globicephala melas	IFAW13-041Gm	STX	<dl	Liver	ELISA	MA	41.7186	-69.6478	2013-03-09
Bottlenose dolphin	Tursiops truncatus	IFAW13-089Tt	DA	<dl	Gastric	ELISA	MA	41.7611	-70.1372	2013-05-13
Bottlenose dolphin	Tursiops truncatus	IFAW13-089Tt	DA	<dl	Liver	ELISA	MA	41.7611	-70.1372	2013-05-13
Bottlenose dolphin	Tursiops truncatus	IFAW13-089Tt	STX	<dl	Gastric	ELISA	MA	41.7611	-70.1372	2013-05-13
Bottlenose dolphin	Tursiops truncatus	IFAW13-089Tt	STX	<dl	Liver	ELISA	MA	41.7611	-70.1372	2013-05-13
Bottlenose dolphin	Tursiops truncatus	IFAW13-090Tt	STX	<dl	Liver	ELISA	MA	41.7611	-70.1372	2013-05-13
Risso's dolphin	Grampus griseus	IFAW13-091Gg	DA	<dl	Urine	ELISA	MA	41.6624	-70.0696	2013-05-16
Risso's dolphin	Grampus griseus	IFAW13-091Gg	STX	<dl	Liver	ELISA	MA	41.6624	-70.0696	2013-05-16
Risso's dolphin	Grampus griseus	IFAW13-091Gg	STX	<dl	Urine	ELISA	MA	41.6624	-70.0696	2013-05-16
Risso's dolphin	Grampus griseus	IFAW13-103Gg	DA	<dl	Liver	ELISA	MA	41.6076	-70.3929	2013-06-08
Risso's dolphin	Grampus griseus	IFAW13-103Gg	STX	6	Liver	ELISA	MA	41.6076	-70.3929	2013-06-08
Pygmy sperm whale	Kogia breviceps	IFAW13-167Kb	DA	<dl	Feces	ELISA	MA	41.7675	-70.4833	2013-10-29
Pygmy sperm whale	Kogia breviceps	IFAW13-167Kb	DA	0.4	Urine	ELISA	MA	41.7675	-70.4833	2013-10-29
Pygmy sperm whale	Kogia breviceps	IFAW13-167Kb	STX	<dl	Feces	ELISA	MA	41.7675	-70.4833	2013-10-29
Pygmy sperm whale	Kogia breviceps	IFAW13-167Kb	STX	<dl	Urine	ELISA	MA	41.7675	-70.4833	2013-10-29
Long-finned pilot whale	Globicephala melas	IFAW14-009Gm	DA	<dl	Feces	ELISA	MA	41.6608	-69.9885	2014-01-27
Long-finned pilot whale	Globicephala melas	IFAW14-009Gm	DA	<dl	Gastric	ELISA	MA	41.6608	-69.9885	2014-01-27
Long-finned pilot whale	Globicephala melas	IFAW14-009Gm	DA	<dl	Liver	ELISA	MA	41.6608	-69.9885	2014-01-27
Long-finned pilot whale	Globicephala melas	IFAW14-009Gm	DA	0.2	Urine	ELISA	MA	41.6608	-69.9885	2014-01-27
Long-finned pilot whale	Globicephala melas	IFAW14-009Gm	STX	6	Feces	ELISA	MA	41.6608	-69.9885	2014-01-27
Long-finned pilot whale	Globicephala melas	IFAW14-009Gm	STX	<dl	Gastric	ELISA	MA	41.6608	-69.9885	2014-01-27
Long-finned pilot whale	Globicephala melas	IFAW14-009Gm	STX	<dl	Liver	ELISA	MA	41.6608	-69.9885	2014-01-27
Long-finned pilot whale	Globicephala melas	IFAW14-009Gm	STX	<dl	Urine	ELISA	MA	41.6608	-69.9885	2014-01-27
White-beaked dolphin	Lagenorhynchus albirostris	IFAW14-030Lalb	STX	<dl	Liver	ELISA	MA	41.8956	-70.0713	2014-03-01
Northern minke whale	Balaenoptera acutorostrata	IFAW14-100Ba	STX	<dl	Liver	ELISA	MA	42.0983	-70.1225	2014-06-09
Northern minke whale	Balaenoptera acutorostrata	IFAW14-130Ba	DA	<dl	Liver	ELISA	MA	41.7186	-70.3265	2014-08-09
Northern minke whale	Balaenoptera acutorostrata	IFAW14-130Ba	STX	<dl	Feces	ELISA	MA	41.7186	-70.3265	2014-08-09
Northern minke whale	Balaenoptera acutorostrata	IFAW14-130Ba	STX	<dl	Liver	ELISA	MA	41.7186	-70.3265	2014-08-09
Northern minke whale	Balaenoptera acutorostrata	IFAW14-131Ba	DA	77	Feces	ELISA	MA	42.0391	-70.1024	2014-08-17
Northern minke whale	Balaenoptera acutorostrata	IFAW14-131Ba	DA	<dl	Gastric	ELISA	MA	42.0391	-70.1024	2014-08-17
Northern minke whale	Balaenoptera acutorostrata	IFAW14-131Ba	DA	0.7	Urine	ELISA	MA	42.0391	-70.1024	2014-08-17
Northern minke whale	Balaenoptera acutorostrata	IFAW14-131Ba	STX	8	Feces	ELISA	MA	42.0391	-70.1024	2014-08-17
Northern minke whale	Balaenoptera acutorostrata	IFAW14-131Ba	STX	<dl	Gastric	ELISA	MA	42.0391	-70.1024	2014-08-17
Northern minke whale	Balaenoptera acutorostrata	IFAW14-131Ba	STX	0.7	Urine	ELISA	MA	42.0391	-70.1024	2014-08-17
White-beaked dolphin	Lagenorhynchus albirostris	IFAW14-144Lalb	DA	<dl	Gastric	ELISA	MA	42.0279	-70.092	2014-08-28
White-beaked dolphin	Lagenorhynchus albirostris	IFAW14-144Lalb	STX	<dl	Gastric	ELISA	MA	42.0279	-70.092	2014-08-28
White-beaked dolphin	Lagenorhynchus albirostris	IFAW14-144Lalb	STX	<dl	Liver	ELISA	MA	42.0279	-70.092	2014-08-28
Humpback whale	Megaptera novaeangliae	IFAW14-180-Mn	DA	12	Urine	ELISA	MA	41.2437	-70.122	2014-11-25
Humpback whale	Megaptera novaeangliae	IFAW14-180-Mn	STX	<dl	Urine	ELISA	MA	41.2437	-70.122	2014-11-25
Harp seal	Pagophilus groenlandicus	IFAW15-080Pg	DA	<dl	Feces	ELISA	MA	42.59	-70.8343	2015-05-09
Harp seal	Pagophilus groenlandicus	IFAW15-080Pg	DA	<dl	Gastric	ELISA	MA	42.59	-70.8343	2015-05-09
Harp seal	Pagophilus groenlandicus	IFAW15-080Pg	DA	<dl	Liver	ELISA	MA	42.59	-70.8343	2015-05-09
Harp seal	Pagophilus groenlandicus	IFAW15-080Pg	STX	<dl	Feces	ELISA	MA	42.59	-70.8343	2015-05-09
Harp seal	Pagophilus groenlandicus	IFAW15-080Pg	STX	<dl	Gastric	ELISA	MA	42.59	-70.8343	2015-05-09
Harp seal	Pagophilus groenlandicus	IFAW15-080Pg	STX	<dl	Liver	ELISA	MA	42.59	-70.8343	2015-05-09
Sowerby's beaked whale	Mesoplodon bidens	IFAW15-174Mb	DA	<dl	Gastric	ELISA	MA	42.0376	-70.1899	2015-09-23
Sowerby's beaked whale	Mesoplodon bidens	IFAW15-174Mb	DA	<dl	Liver	ELISA	MA	42.0376	-70.1899	2015-09-23
Sowerby's beaked whale	Mesoplodon bidens	IFAW15-174Mb	DA	<dl	Urine	ELISA	MA	42.0376	-70.1899	2015-09-23
Sowerby's beaked whale	Mesoplodon bidens	IFAW15-174Mb	STX	<dl	Gastric	ELISA	MA	42.0376	-70.1899	2015-09-23
Sowerby's beaked whale	Mesoplodon bidens	IFAW15-174Mb	STX	<dl	Liver	ELISA	MA	42.0376	-70.1899	2015-09-23
Sowerby's beaked whale	Mesoplodon bidens	IFAW15-174Mb	STX	<dl	Urine	ELISA	MA	42.0376	-70.1899	2015-09-23
Northern minke whale	Balaenoptera acutorostrata	IFAW15-197Ba	DA	<dl	Gastric	ELISA	MA	41.73	-70.2342	2015-10-31
Northern minke whale	Balaenoptera acutorostrata	IFAW15-197Ba	DA	0.3	Urine	ELISA	MA	41.73	-70.2342	2015-10-31
Northern minke whale	Balaenoptera acutorostrata	IFAW15-197Ba	STX	<dl	Feces	ELISA	MA	41.73	-70.2342	2015-10-31
Northern minke whale	Balaenoptera acutorostrata	IFAW15-197Ba	STX	<dl	Gastric	ELISA	MA	41.73	-70.2342	2015-10-31
Northern minke whale	Balaenoptera acutorostrata	IFAW15-197Ba	STX	<dl	Liver	ELISA	MA	41.73	-70.2342	2015-10-31
Northern minke whale	Balaenoptera acutorostrata	IFAW15-197Ba	STX	<dl	Urine	ELISA	MA	41.73	-70.2342	2015-10-31
Harp seal	Pagophilus groenlandicus	NEAQ-16-002-Pg	DA	<dl	Feces	ELISA	NH	42.8845	-70.8207	2016-01-31
Harp seal	Pagophilus groenlandicus	NEAQ-16-002-Pg	DA	<dl	Urine	ELISA	NH	42.8845	-70.8207	2016-01-31
Harp seal	Pagophilus groenlandicus	NEAQ-16-002-Pg	STX	<dl	Feces	ELISA	NH	42.8845	-70.8207	2016-01-31
Harp seal	Pagophilus groenlandicus	NEAQ-16-002-Pg	STX	<dl	Urine	ELISA	NH	42.8845	-70.8207	2016-01-31
Harp seal	Pagophilus groenlandicus	NEAQ-16-003-Pg	DA	<dl	Gastric	ELISA	MA	42.3049	-70.8858	2016-02-02
Harp seal	Pagophilus groenlandicus	NEAQ-16-003-Pg	DA	<dl	Liver	ELISA	MA	42.3049	-70.8858	2016-02-02
Harp seal	Pagophilus groenlandicus	NEAQ-16-003-Pg	STX	<dl	Feces	ELISA	MA	42.3049	-70.8858	2016-02-02
Harp seal	Pagophilus groenlandicus	NEAQ-16-003-Pg	STX	<dl	Gastric	ELISA	MA	42.3049	-70.8858	2016-02-02
Harp seal	Pagophilus groenlandicus	NEAQ-16-003-Pg	STX	<dl	Liver	ELISA	MA	42.3049	-70.8858	2016-02-02
Harp seal	Pagophilus groenlandicus	NEAQ-16-009-Pg	DA	<dl	Feces	ELISA	ME	43.1905	-70.6032	2016-02-15
Harp seal	Pagophilus groenlandicus	NEAQ-16-009-Pg	DA	<dl	Gastric	ELISA	ME	43.1905	-70.6032	2016-02-15
Harp seal	Pagophilus groenlandicus	NEAQ-16-009-Pg	DA	<dl	Liver	ELISA	ME	43.1905	-70.6032	2016-02-15
Harp seal	Pagophilus groenlandicus	NEAQ-16-009-Pg	STX	<dl	Feces	ELISA	ME	43.1905	-70.6032	2016-02-15
Harp seal	Pagophilus groenlandicus	NEAQ-16-009-Pg	STX	<dl	Gastric	ELISA	ME	43.1905	-70.6032	2016-02-15
Harp seal	Pagophilus groenlandicus	NEAQ-16-009-Pg	STX	<dl	Liver	ELISA	ME	43.1905	-70.6032	2016-02-15
Harp seal	Pagophilus groenlandicus	NEAQ-16-010-Pg	DA	<dl	Feces	ELISA	MA	42.2638	-70.976	2016-02-23
Harp seal	Pagophilus groenlandicus	NEAQ-16-010-Pg	DA	<dl	Gastric	ELISA	MA	42.2638	-70.976	2016-02-23
Harp seal	Pagophilus groenlandicus	NEAQ-16-010-Pg	DA	<dl	Liver	ELISA	MA	42.2638	-70.976	2016-02-23
Harp seal	Pagophilus groenlandicus	NEAQ-16-010-Pg	STX	2.3	Feces	ELISA	MA	42.2638	-70.976	2016-02-23
Harp seal	Pagophilus groenlandicus	NEAQ-16-010-Pg	STX	<dl	Gastric	ELISA	MA	42.2638	-70.976	2016-02-23
Harp seal	Pagophilus groenlandicus	NEAQ-16-010-Pg	STX	<dl	Liver	ELISA	MA	42.2638	-70.976	2016-02-23
Harp seal	Pagophilus groenlandicus	NEAQ-16-011-Pg	DA	<dl	Feces	ELISA	MA	42.0233	-70.7316	2016-02-27
Harp seal	Pagophilus groenlandicus	NEAQ-16-011-Pg	DA	<dl	Liver	ELISA	MA	42.0233	-70.7316	2016-02-27
Harp seal	Pagophilus groenlandicus	NEAQ-16-011-Pg	DA	<dl	Urine	ELISA	MA	42.0233	-70.7316	2016-02-27
Harp seal	Pagophilus groenlandicus	NEAQ-16-011-Pg	STX	<dl	Feces	ELISA	MA	42.0233	-70.7316	2016-02-27
Harp seal	Pagophilus groenlandicus	NEAQ-16-011-Pg	STX	<dl	Gastric	ELISA	MA	42.0233	-70.7316	2016-02-27
Harp seal	Pagophilus groenlandicus	NEAQ-16-011-Pg	STX	<dl	Liver	ELISA	MA	42.0233	-70.7316	2016-02-27
Harp seal	Pagophilus groenlandicus	NEAQ-16-011-Pg	STX	<dl	Urine	ELISA	MA	42.0233	-70.7316	2016-02-27
Harp seal	Pagophilus groenlandicus	IFAW16-039Pg	DA	<dl	Feces	ELISA	MA	41.6455	-70.2684	2016-03-07
Harp seal	Pagophilus groenlandicus	IFAW16-039Pg	DA	<dl	Liver	ELISA	MA	41.6455	-70.2684	2016-03-07
Harp seal	Pagophilus groenlandicus	IFAW16-039Pg	DA	<dl	Urine	ELISA	MA	41.6455	-70.2684	2016-03-07
Harp seal	Pagophilus groenlandicus	IFAW16-039Pg	STX	<dl	Feces	ELISA	MA	41.6455	-70.2684	2016-03-07
Harp seal	Pagophilus groenlandicus	IFAW16-039Pg	STX	9	Liver	ELISA	MA	41.6455	-70.2684	2016-03-07
Harp seal	Pagophilus groenlandicus	IFAW16-039Pg	STX	<dl	Urine	ELISA	MA	41.6455	-70.2684	2016-03-07
Harp seal	Pagophilus groenlandicus	NEAQ-16-013-Pg	DA	<dl	Liver	ELISA	ME	43.8463	-69.9524	2016-03-09
Harp seal	Pagophilus groenlandicus	NEAQ-16-013-Pg	DA	<dl	Urine	ELISA	ME	43.8463	-69.9524	2016-03-09
Harp seal	Pagophilus groenlandicus	NEAQ-16-013-Pg	STX	9.1	Feces	ELISA	ME	43.8463	-69.9524	2016-03-09
Harp seal	Pagophilus groenlandicus	NEAQ-16-013-Pg	STX	<dl	Liver	ELISA	ME	43.8463	-69.9524	2016-03-09
Harp seal	Pagophilus groenlandicus	NEAQ-16-013-Pg	STX	<dl	Urine	ELISA	ME	43.8463	-69.9524	2016-03-09
Harp seal	Pagophilus groenlandicus	IFAW16-050Pg	DA	<dl	Feces	ELISA	MA	41.6342	-70.3539	2016-03-20
Harp seal	Pagophilus groenlandicus	IFAW16-050Pg	STX	<dl	Feces	ELISA	MA	41.6342	-70.3539	2016-03-20
Harp seal	Pagophilus groenlandicus	IFAW16-050Pg	STX	<dl	Liver	ELISA	MA	41.6342	-70.3539	2016-03-20
Humpback whale	Megaptera novaeangliae	NEAQ-16-023-Mn	DA	<dl	Feces	ELISA	MA	42.1067	-70.5254	2016-04-27
Humpback whale	Megaptera novaeangliae	NEAQ-16-023-Mn	DA	<dl	Gastric	ELISA	MA	42.1067	-70.5254	2016-04-27
Humpback whale	Megaptera novaeangliae	NEAQ-16-023-Mn	DA	<dl	Liver	ELISA	MA	42.1067	-70.5254	2016-04-27
Humpback whale	Megaptera novaeangliae	NEAQ-16-023-Mn	STX	<dl	Feces	ELISA	MA	42.1067	-70.5254	2016-04-27
Humpback whale	Megaptera novaeangliae	NEAQ-16-023-Mn	STX	<dl	Gastric	ELISA	MA	42.1067	-70.5254	2016-04-27
Humpback whale	Megaptera novaeangliae	NEAQ-16-023-Mn	STX	<dl	Liver	ELISA	MA	42.1067	-70.5254	2016-04-27
North Atlantic right whale	Eubalaena glacialis	IFAW16-082Eg	DA	<dl	Feces	ELISA	MA	41.6532	-69.9549	2016-05-05
North Atlantic right whale	Eubalaena glacialis	IFAW16-082Eg	STX	<dl	Feces	ELISA	MA	41.6532	-69.9549	2016-05-05
Northern minke whale	Balaenoptera acutorostrata	NEAQ-16-025-Ba	DA	<dl	Feces	ELISA	ME	43.4154	-70.3869	2016-05-05
Northern minke whale	Balaenoptera acutorostrata	NEAQ-16-025-Ba	DA	<dl	Gastric	ELISA	ME	43.4154	-70.3869	2016-05-05
Northern minke whale	Balaenoptera acutorostrata	NEAQ-16-025-Ba	DA	<dl	Liver	ELISA	ME	43.4154	-70.3869	2016-05-05
Northern minke whale	Balaenoptera acutorostrata	NEAQ-16-025-Ba	STX	<dl	Feces	ELISA	ME	43.4154	-70.3869	2016-05-05
Northern minke whale	Balaenoptera acutorostrata	NEAQ-16-025-Ba	STX	<dl	Gastric	ELISA	ME	43.4154	-70.3869	2016-05-05
Northern minke whale	Balaenoptera acutorostrata	NEAQ-16-025-Ba	STX	<dl	Liver	ELISA	ME	43.4154	-70.3869	2016-05-05
Bottlenose dolphin	Tursiops truncatus	IFAW16-114Tt	DA	<dl	Liver	ELISA	MA	41.7943	-71.0813	2016-06-24
Bottlenose dolphin	Tursiops truncatus	IFAW16-114Tt	STX	<dl	Liver	ELISA	MA	41.7943	-71.0813	2016-06-24
Short-finned pilot whale	Globicephala macrorhynchus	IFAW16-136Gm	DA	<dl	Feces	ELISA	MA	41.6581	-69.9871	2016-07-18
Short-finned pilot whale	Globicephala macrorhynchus	IFAW16-136Gm	DA	<dl	Gastric	ELISA	MA	41.6581	-69.9871	2016-07-18
Short-finned pilot whale	Globicephala macrorhynchus	IFAW16-136Gm	STX	<dl	Feces	ELISA	MA	41.6581	-69.9871	2016-07-18
Short-finned pilot whale	Globicephala macrorhynchus	IFAW16-136Gm	STX	<dl	Gastric	ELISA	MA	41.6581	-69.9871	2016-07-18
